# Supplementary material for: Sampling informational properties of codon usage through the tree of life
Source: PLoS One. 2025 Nov 26;20(11):e0335824. doi: 10.1371/journal.pone.0335824 (PMC12654954; doi:10.1371/journal.pone.0335824)
Supplement: S1 Dataset — (CSV) [file pone.0335824.s001.csv]

n.row	group	full.group	ul.tax.id	sub.group	label	Species	n.Genes	GCT	GCC	GCA	GCG	CGT	CGC	CGA	CGG	AGA	AGG	AAT	AAC	GAT	GAC	TGT	TGC	CAA	CAG	GAA	GAG	GGT	GGC	GGA	GGG	CAT	CAC	ATT	ATC	ATA	TTA	TTG	CTT	CTC	CTA	CTG	AAA	AAG	ATG	TTT	TTC	CCT	CCC
1	Pr	Protists	5758	Entamoeba	Pr1	Entamoeba dispar SAW760	8811	50714	6083	59292	2426	16365	998	12987	1491	83015	7852	202485	32366	147356	27828	76315	5897	136246	9659	246895	30077	43141	3047	99259	12129	54739	8945	224122	26066	96105	183333	23969	75186	9298	18114	3232	265747	49708	81037	140384	31458	40211	3035
2	Pr	Protists	5758	Entamoeba	Pr2	Entamoeba histolytica HM-1:IMSS	8163	52726	5391	61241	2145	16070	725	13176	1327	79112	7150	192658	29554	140534	31495	70865	5385	136552	8693	239074	29378	42299	2675	95791	11089	55900	7285	211064	22096	83559	176152	24142	75037	8460	15191	2554	251145	50113	79675	134163	29783	39417	2673
3	Pr	Protists	5758	Entamoeba	Pr3	Entamoeba invadens IP1	11997	61316	30071	76286	47154	21432	14061	35870	14218	71693	18185	184230	139397	137824	140656	122061	48025	148802	45037	237726	133927	57964	34160	86969	60278	39735	45437	159129	107706	92338	108687	128426	90797	60769	17951	32624	279584	163378	127598	166658	101648	34375	24295
4	Pr	Protists	5758	Entamoeba	Pr4	Entamoeba nuttalli P19	6187	40505	4558	45433	1793	12897	603	9885	1103	59672	6009	150000	22621	107469	25617	54775	4192	108180	7269	183034	22845	32594	2110	69248	8770	44360	5726	169426	16685	64900	144752	18958	59543	6568	12846	2045	195936	36840	61739	109197	23150	32605	2039
5	An	Animal	33208	Metazoa	An1	Acanthaster planci	16468	179903	250849	180988	79789	68687	86564	76610	87633	122409	120502	167433	244154	257691	318594	103688	130878	162231	298495	267212	387204	157626	201893	166560	127862	104749	144263	152771	241638	84041	65426	161084	124592	162162	78189	306056	217691	337518	239858	157588	213792	129292	150342
6	An	Animal	33208	Metazoa	An2	Acanthisitta chloris	13679	145737	123182	137772	22798	32487	46413	35270	44877	91844	90499	122053	146313	178481	158595	70676	77178	89142	226854	220822	265601	75847	100950	122525	92022	73206	96273	117432	141802	61667	51718	95018	90149	115759	42113	248794	195462	226580	150587	120663	130461	119075	91612
7	An	Animal	33208	Metazoa	An3	Acanthochromis polyacanthus	24103	268246	314763	201285	95138	79646	123055	86384	98550	181888	189062	152380	350830	259664	441251	141048	154813	136421	507594	288864	637248	169180	251414	272500	156140	116551	234392	146974	335781	81795	61842	137546	125243	260136	69299	607387	316185	431297	315201	180836	290174	232026	213585
8	An	Animal	33208	Metazoa	An4	Acanthopagrus latus	23931	282418	348886	224113	117601	82790	142465	82499	105090	202725	221109	166742	384007	282775	487431	158562	173609	151339	552975	291166	728466	180640	287294	283042	188544	124253	260293	155295	370811	95718	67033	150300	135247	301315	72323	652439	332941	479636	345625	187674	323313	246934	246211
9	An	Animal	33208	Carnivora	An5	Acinonyx jubatus	19597	197472	340161	167268	107068	50607	125238	69103	141717	133875	139281	177881	215281	234236	295911	117426	140398	133748	391557	327953	456215	117546	266047	182338	197957	114135	178784	168173	230050	82124	85121	145031	144813	226389	76804	450390	270541	356853	236529	186404	227312	195152	251255
10	An	Animal	33208	Metazoa	An6	Acipenser ruthenus	35962	387647	412206	366077	151023	87595	171963	110097	159504	288019	293398	322214	502123	455642	577945	211986	257457	251112	738183	564864	909644	212214	329733	376649	364485	184022	338555	316730	447744	171910	140467	245392	236718	340713	132900	823509	547943	699501	471219	320969	422199	314999	361315
11	An	Animal	33208	Metazoa	An7	Acromyrmex echinatior	11219	105706	71867	107226	88951	57582	41494	64911	27664	106500	46185	219717	112770	223941	119711	64163	60811	162526	109289	261155	162591	111039	87016	102849	25669	99701	58398	145473	112391	134863	134840	133499	83106	68506	59250	89088	243836	165478	149683	123829	100299	78071	41691
12	An	Animal	33208	Metazoa	An8	Acropora digitifera	26060	237951	142102	240073	93412	88874	72483	103405	47877	211619	119311	290409	247830	364198	255448	155856	119906	265968	209107	482565	305088	184599	136530	260957	96814	154846	121256	277735	183458	145693	162476	250724	244789	128089	100219	189219	435041	341864	251011	310644	193834	166798	85072
13	An	Animal	33208	Metazoa	An9	Acropora millepora	23708	261137	156404	263084	102731	96436	78366	113125	52485	230290	127512	316507	270771	395812	278647	166112	128375	292542	223402	530680	331536	201145	148515	287729	104974	167689	131454	302452	198898	158699	176394	271933	267807	139302	108225	204261	479101	370045	267940	331879	208870	180302	92553
14	An	Animal	33208	Metazoa	An10	Actinia tenebrosa	19538	214981	110827	207521	62296	81780	47252	87450	28686	201427	90967	277637	234731	341108	227704	148778	86470	246425	175144	450022	242423	180197	106816	229096	83148	140837	99602	225537	190001	168450	156384	177446	200500	104339	119075	150581	422992	319928	234757	242819	174075	163375	69954
15	An	Animal	33208	Metazoa	An11	Acyrthosiphon pisum	18252	148080	93630	134017	66078	71915	36208	62012	40175	124244	47873	321903	169304	294571	165589	117854	60043	228752	103962	384498	112397	146177	85688	142426	38953	126446	77856	236221	99343	191921	239913	173543	100820	51221	78487	92706	430478	144841	199377	217746	110006	103537	45953
16	An	Animal	33208	Metazoa	An12	Aedes aegypti	14612	125453	177960	115361	102264	70222	72647	92757	89483	52522	43175	173439	223097	242765	193128	68014	85364	160604	201342	302202	219704	118080	115293	167433	58457	94967	110173	150777	202318	77434	49182	160670	80275	90390	69750	242361	226327	270348	186897	103006	195729	73286	79368
17	An	Animal	33208	Metazoa	An13	Aedes albopictus	26842	203676	331096	195957	214843	116401	138386	157284	181358	88309	77965	267814	399563	400177	360257	115471	156636	261021	370104	496809	406102	211977	220569	274309	111104	156032	205121	239438	363094	123267	72277	258190	126709	171486	117695	447494	365697	467565	319907	168953	339628	117407	147167
18	An	Animal	33208	Metazoa	An14	Aethina tumida	14076	106733	127900	89939	67212	39769	33494	36950	24906	114139	81260	181408	194496	195495	188928	72596	67931	173286	117821	300056	172309	111145	104097	123541	40234	73772	90791	165972	121397	123972	126759	177978	73253	63114	53484	124961	301943	195847	158236	126155	142006	82299	78449
19	An	Animal	33208	Metazoa	An15	Agrilus planipennis	13348	126036	76347	127519	46186	49098	22835	53790	18928	126023	62252	248620	145550	231257	137834	88260	52878	192619	95648	366207	107719	116291	58826	140585	44695	102577	61562	196176	79294	151627	185757	138919	117046	50435	67042	68023	352976	146477	145279	183814	97692	112712	61771
20	An	Animal	33208	Metazoa	An16	Ailuropoda melanoleuca	22346	210912	348033	173490	106266	54428	127016	70667	144318	138629	143106	185360	225616	246206	309512	121776	146841	135561	408030	338463	476714	123951	272381	189534	203943	118372	184036	178998	245423	83899	87523	151443	151208	236461	76491	471805	282058	379553	251040	193892	242546	199299	255352
21	An	Animal	33208	Metazoa	An17	Alligator mississippiensis	18881	218811	245267	209209	71461	53090	102458	55648	102717	143435	127186	202594	213699	268567	256532	112683	139950	155146	363820	350263	418298	119270	201447	185977	171552	129079	153081	188796	212512	104362	93248	153043	151233	176426	85575	397953	307239	347073	245166	191542	205929	184048	175365
22	An	Animal	33208	Metazoa	An18	Alligator sinensis	19168	221147	235403	212258	57908	53311	93176	55701	96382	145571	129078	204751	214194	270624	253368	114716	139158	156400	359392	351117	410169	120728	190445	187691	169277	130050	150382	192357	215256	105916	94205	155262	153583	176878	86791	387414	309379	344903	247064	195579	205708	185589	170902
23	An	Animal	33208	Metazoa	An19	Alosa sapidissima	25868	254026	435259	229508	154272	95481	205243	78749	137946	173622	204550	188464	380641	287429	522355	151961	195448	164622	584429	284554	802916	180368	368842	253503	219852	137200	283762	182234	365886	99542	67434	163385	152645	314568	96618	670438	314457	542285	374557	195940	334262	227998	312156
24	An	Animal	33208	Metazoa	An20	Amblyraja radiata	18472	189371	206855	205879	87301	61279	82170	77182	96866	137785	128280	229954	237625	294391	257944	120040	131160	191732	320125	367559	374454	136452	180478	208096	136312	125608	160103	213742	220029	107953	97009	187358	140799	162437	80458	344022	316924	336676	253007	193841	201633	146921	145388
25	An	Animal	33208	Metazoa	An21	Amphimedon queenslandica	20775	256358	93386	168964	25216	69452	29588	36876	20102	188553	99632	315295	149454	368561	170338	140300	69338	211828	170201	347586	290752	182642	83620	219990	80801	144578	93402	266721	121491	213270	182254	157285	180947	133202	140808	133283	328367	256623	205415	233905	133097	203395	57211
26	An	Animal	33208	Metazoa	An22	Amphiprion ocellaris	24323	291749	326830	222456	94971	85433	126422	90581	101363	199490	202545	171049	369452	289523	461832	153455	163129	153228	536966	318724	672883	184342	261383	293677	164711	129560	246018	163145	352533	90604	68816	149175	137555	273219	77505	636518	344364	456867	334809	193940	304778	252524	224495
27	An	Animal	33208	Metazoa	An23	Amyelois transitella	14134	139500	133991	101912	139440	44277	79419	48253	52440	110352	80387	186175	163607	203283	203392	70880	79498	146722	138218	273510	211095	95150	132148	106550	68308	85650	97704	126941	117005	144618	114458	139962	80519	94490	69445	163160	270541	198589	164037	113605	148893	100621	84334
28	An	Animal	33208	Metazoa	An24	Anabas testudineus	24023	303678	289328	246376	77303	91171	121669	83161	86655	210540	198563	203405	362840	314229	434239	175475	153935	175410	518762	336832	652354	198313	240442	290528	171505	142452	237800	196966	329079	111907	84266	169691	164814	263533	99734	584485	368623	450630	333931	226235	285546	263174	212346
29	An	Animal	33208	Metazoa	An25	Anarrhichthys ocellatus	22852	235978	332032	182430	119072	72013	137016	73436	105159	168592	194067	139554	348569	230821	455138	135364	158641	136627	485133	248271	652925	156702	271945	245518	178796	105602	245170	132419	329326	84130	56805	141172	113218	277529	67648	580584	281904	431626	311061	164937	292740	203675	240410
30	An	Animal	33208	Birds	An26	Anas platyrhynchos	16844	202814	246077	189015	97231	46983	105082	51988	104654	127842	126504	167208	211962	236641	247638	93426	139770	133039	336371	319158	401423	107656	208467	173256	167266	98446	149342	156694	200231	89427	77784	128528	130973	181077	64657	388985	278155	317371	217920	166308	195808	159070	192894
31	An	Animal	33208	Metazoa	An27	Anguilla anguilla	26083	209196	513587	184527	224096	62143	218592	68504	195190	150290	242678	157874	396774	230874	565450	122027	238770	122134	616540	277701	837821	135071	392090	223344	332119	99137	301525	162199	387510	93967	56819	135929	115978	308756	69072	802128	284816	565429	356826	173548	381274	186140	415332
32	An	Animal	33208	Metazoa	An28	Anneissia japonica	20902	203879	108809	233927	56818	87098	44939	83585	40662	166347	96492	338702	226575	410430	225883	172365	103060	254410	201083	459843	264747	203117	118270	222407	76392	163149	95310	282695	167850	192789	187955	188732	189131	90320	123436	147248	417251	292028	262203	259299	164481	140227	55685
33	An	Animal	33208	Metazoa	An29	Anolis carolinensis	18280	189689	213042	176868	57002	53003	78958	57841	91352	132723	112685	202111	193330	258403	217913	111307	122338	176076	285893	376831	340769	108553	167043	198311	139093	133838	131610	186502	187745	97416	89184	177965	161116	172011	76546	270720	312869	310727	224238	191915	187938	174712	138546
34	An	Animal	33208	Metazoa	An30	Anopheles albimanus	11565	92303	189263	112182	156636	71819	118009	64632	110962	23544	22958	113687	202076	217841	158919	52009	81207	109415	247657	183444	264751	171097	153414	102911	60219	81956	115782	90642	201671	57435	32604	89665	57326	115215	67928	276010	125611	241337	158708	82448	161259	42743	68178
35	An	Animal	33208	Metazoa	An31	Anopheles arabiensis	12588	80759	192920	113451	198448	61818	141787	55662	125571	24877	22353	109536	226590	184294	215880	52330	90084	102284	268438	192360	288857	131283	204305	93856	80582	78030	129999	96803	201097	65936	30671	82373	55504	110585	54775	340511	135927	264950	171448	97645	163608	37582	82478
36	An	Animal	33208	Metazoa	An32	Anopheles coluzzii	12579	80475	192152	113487	198035	61660	141408	55755	125317	24584	22272	109318	225896	183755	215236	52090	89597	102456	268748	190789	287604	131223	204207	93049	80529	77658	130396	96212	200348	65483	30286	81787	54907	110059	54582	339705	134613	263469	170666	97235	162946	37566	81977
37	An	Animal	33208	Metazoa	An33	Anopheles gambiae str. PEST	12414	62737	164081	89629	169489	50546	123712	45103	109480	18157	17694	86597	189984	150306	183828	43674	78340	77812	222059	155016	246822	106606	174339	73648	68361	60662	109678	80223	174304	53738	22493	66072	44442	95901	44393	299635	108905	227359	144228	82880	143388	28132	68265
38	An	Animal	33208	Metazoa	An34	Anopheles merus	13781	89720	204832	124850	210538	68367	150756	62920	132788	29084	25029	121724	242720	201432	229924	57561	96416	114560	286495	212735	307355	140532	215411	103776	85631	85733	139104	107886	215385	73941	36256	92772	62394	117875	61349	361345	152574	283405	185428	108413	175269	41919	87957
39	An	Animal	33208	Metazoa	An35	Anopheles stephensi	12692	93066	176868	128930	176437	82861	118416	68279	114923	27939	24634	121277	225142	215865	193715	62997	81379	118470	251366	230721	252873	163171	161822	113718	69026	86691	123447	106034	196685	71454	34782	102851	67550	105763	67285	303845	154014	256993	175191	104455	162101	44109	77040
40	An	Animal	33208	Metazoa	An36	Anoplophora glabripennis	14810	130990	108043	106389	66638	37156	26747	40490	25341	128702	101563	227426	183137	229712	183899	85847	71355	165991	137926	345034	178880	113064	86842	136595	60179	90055	90146	168181	119727	173804	166578	154318	88973	68979	78270	119858	340054	202800	160574	160250	136635	107113	83083
41	An	Animal	33208	Metazoa	An37	Anser cygnoides domesticus	14656	179899	167389	169574	54509	43561	67523	46762	69966	121252	107964	160678	184427	220804	204848	87844	110522	125170	281637	301005	318482	99020	145263	157693	122436	95405	121011	150943	167928	87030	76428	121373	126694	143263	62934	294924	262551	276520	192502	158815	161926	146079	131458
42	An	Animal	33208	Metazoa	An38	Antrostomus carolinensis	13720	143175	108949	131084	26121	34643	39515	37516	44165	96382	76925	130016	137657	181462	142108	71391	71929	100379	205922	240435	230332	80479	90888	121610	80689	77806	85242	124255	125765	68064	62392	99666	100880	104075	48731	208065	211691	204796	148101	129580	116425	115548	81484
43	An	Animal	33208	Primates	An39	Aotus nancymaae	20448	207940	310525	181046	84587	50632	115537	69901	127034	138251	133906	191036	207022	247866	277772	120219	137812	141223	387020	339984	445226	120861	247383	187282	181893	124988	169583	178885	220017	84681	89717	144084	151370	212666	81130	435985	283301	353930	238668	193694	217450	203152	226259
44	An	Animal	33208	Metazoa	An40	Apaloderma vittatum	12911	136614	110166	122504	35726	32643	40391	38386	43788	92956	76068	121554	138602	172798	146158	65522	74326	94148	201819	233838	227674	74185	94025	118693	78117	71102	85961	118781	124369	65374	59011	96608	97994	104092	45959	203521	204765	202667	142398	124070	116408	109411	80456
45	An	Animal	33208	Metazoa	An41	Aphis gossypii	12812	124389	61948	102940	41037	56599	23178	50006	26534	99863	32405	267099	122875	240924	116574	93017	40479	190568	72386	314162	77515	116452	58680	115283	24232	100642	52771	192324	70583	153532	208687	132630	82970	35687	59893	58113	349084	104322	155367	176668	78357	88312	31876
46	An	Animal	33208	Metazoa	An42	Apis cerana	10614	106129	49595	111984	55092	52687	21009	56286	17289	116538	43178	250847	82430	229848	76196	74637	42862	187786	65165	302053	110848	106963	50484	116715	28795	100530	41366	169266	75726	148943	198243	112609	93933	41755	36134	46221	300735	104170	132399	138615	75684	88693	31289
47	An	Animal	33208	Metazoa	An43	Apis dorsata	10048	107185	46666	112877	50607	52781	19692	56159	15806	116734	40704	254123	79191	232107	72181	75015	41636	189223	61971	305436	105037	107648	46746	117060	26213	101450	39085	171561	73354	150295	200890	111819	94901	39513	36772	42947	302546	101710	132085	139709	73750	89156	28481
48	An	Animal	33208	Metazoa	An44	Apis florea	10401	106786	52412	112567	57807	53292	21548	56663	18077	116152	44713	248227	84640	229591	79270	73827	43764	188393	66872	299245	115197	108404	53198	116745	30429	100369	43312	168189	77008	147210	196223	114851	94168	42948	36741	47696	296305	106370	132953	137607	76876	88446	32553
49	An	Animal	33208	Metazoa	An45	Apis mellifera	9921	107068	54022	113252	60308	53538	22271	56508	19035	117077	47602	254842	86634	233026	81974	74525	45129	191630	68735	306147	121499	108486	55093	118646	33229	101380	44455	170907	78523	152307	199398	117966	95002	43808	36103	48914	305501	109820	134808	139246	78601	90638	34399
50	An	Animal	33208	Metazoa	An46	Aplysia californica	18090	182270	190711	133370	87770	65068	76647	67444	67974	133343	104242	145336	233565	218872	299467	103708	85195	142641	258040	244713	337443	138293	168590	161697	114700	91697	140225	130436	181170	70492	55277	144729	108048	147819	58474	262813	251969	277244	214204	153598	180242	135303	127926
51	An	Animal	33208	Metazoa	An47	Aptenodytes forsteri	14505	181502	170555	169271	51597	44397	66311	48348	74293	119954	104295	164016	181799	226255	202104	87164	108059	126496	280723	300762	322757	100728	144731	156504	122622	98919	118014	154211	168908	86318	77224	124698	126573	144813	64021	293221	264649	274951	194952	160852	159157	145779	129153
52	An	Animal	33208	Metazoa	An48	Apteryx mantelli mantelli	16046	188683	171491	175782	52278	44915	69697	50354	73343	126874	104849	174157	181260	234002	202915	91945	109055	132606	286857	314280	324244	101156	148793	162532	119513	105912	116577	163857	168895	91224	82441	129645	133188	147121	69142	293412	275760	280973	201522	169217	161766	154198	123584
53	An	Animal	33208	Metazoa	An49	Apteryx rowi	15802	189911	206459	175681	72892	44185	86487	50120	87683	127245	107394	174028	189239	234680	220240	91689	118940	132486	303090	315835	352328	101158	176700	163427	129985	105569	126042	163148	177879	90826	82308	130072	133148	162136	68625	324847	276915	293408	207381	168845	174235	153820	143482
54	An	Animal	33208	Metazoa	An50	Aquila chrysaetos chrysaetos	16725	206367	244223	192380	95581	52322	100638	55928	115804	132137	122247	177188	203724	248308	241897	97233	135285	139792	332506	328400	397811	117966	203775	178833	168748	109280	142161	165075	193888	92458	82756	138864	139060	181615	69395	367697	286701	316674	221726	174241	188272	166032	189098
55	An	Animal	33208	Metazoa	An51	Archocentrus centrarchus	25483	320585	305172	263586	87278	91676	130922	85849	96457	218657	210426	221554	358082	345094	430277	171438	173198	179604	541345	364965	685074	198913	257520	296075	181662	150836	247780	209557	343153	115282	87910	174231	178341	283120	94818	606770	393388	478260	348514	243642	294064	269096	224106
56	An	Animal	33208	Metazoa	An52	Aricia agestis	12987	120321	143196	93230	173748	42424	96559	51063	61749	102253	66106	158837	181749	176273	226163	63198	83728	120313	154360	226993	253202	94032	147004	96044	65376	69457	107606	107733	124768	144598	93373	104747	63151	115846	79067	195653	239114	216828	155891	98267	152354	76287	102573
57	An	Animal	33208	Bats	An53	Artibeus jamaicensis	21225	201230	340635	170898	104670	49789	123071	67806	139577	128221	143978	167983	226319	223577	317271	111056	147549	128120	406141	315899	474271	119380	269270	172451	199373	107210	188560	162859	234972	78312	78774	142227	137433	228752	71867	479817	260818	372534	238759	177579	238341	191373	247134
58	An	Animal	33208	Rodents	An54	Arvicanthis niloticus	22443	248082	305355	202778	73217	57917	106410	80576	120110	158655	150902	199475	236806	269100	308331	143715	142216	158396	417931	357287	477116	141878	244714	207625	180324	141650	181404	192884	254999	95291	89852	166593	171564	233242	101337	463548	290555	405197	270748	213421	248207	236190	215893
59	An	Animal	33208	Rodents	An55	Arvicola amphibius	21640	235988	311374	190728	81576	56558	112785	75502	122646	147631	147819	184533	232999	252686	309588	130362	142804	145357	412625	340504	471757	136040	248816	198265	181961	129333	180775	177871	250057	85646	80817	159344	158518	233065	91720	465294	272827	396465	259306	196339	246702	223136	222674
60	An	Animal	33208	Metazoa	An56	Astatotilapia calliptera	26193	329050	312534	272785	98728	95882	136754	91866	98906	231221	214920	230877	380696	354309	455441	179009	181589	197504	549269	388348	697930	203445	266505	309138	185846	155668	260000	216777	353207	123549	96473	185579	189337	290889	104448	609284	419136	496150	359082	257436	303582	273514	229522
61	An	Animal	33208	Metazoa	An57	Asterias rubens	16076	195341	164783	188348	73779	77792	59894	75998	52794	150574	101855	198725	234991	308715	266503	124059	100490	205345	246191	293945	350394	184962	128705	194199	111557	128571	113810	169097	219004	103468	99089	151664	153263	152834	103914	194697	265120	315110	242124	165394	197261	132768	103145
62	An	Animal	33208	Metazoa	An58	Astyanax mexicanus	25157	305095	301391	229093	119064	83598	151416	84594	114395	204315	185488	203149	359119	326690	417955	161652	173445	151624	552813	340806	699125	183075	256673	293758	180137	137357	248243	199753	328142	107491	85359	143170	160973	263841	96237	635749	372810	466021	335916	218810	300253	255699	230998
63	An	Animal	33208	Metazoa	An59	Athalia rosae	10943	131649	93266	113659	83863	55056	34495	64230	32145	119473	62449	181670	136002	204724	152507	60172	64570	159042	120554	284708	154661	118282	73088	142595	54940	83182	78407	128196	110154	117718	96078	139528	95726	92758	63339	102350	251947	143687	141632	116364	113350	88898	64610
64	An	Animal	33208	Metazoa	An60	Athene cunicularia	13822	180757	154257	168528	41159	43342	57879	46690	65311	121733	101772	163125	171612	227047	187472	90446	99829	123256	273058	298811	306283	100947	131917	155006	114483	98783	111667	153669	157701	85960	77032	122194	127211	136362	61924	277952	261800	261957	188549	160983	148632	146543	118756
65	An	Animal	33208	Metazoa	An61	Atta cephalotes	10491	102368	66842	104046	82231	54522	38243	62112	25030	102437	42097	215253	103223	218907	107979	61972	57043	158238	102356	253078	151295	106945	81842	98420	22814	97584	53519	141941	106188	130241	132202	128358	80485	64011	56674	81893	236076	155075	143880	119615	94283	75157	38187
66	An	Animal	33208	Metazoa	An62	Atta colombica	10316	104914	68673	106819	84168	55966	39199	63726	25712	105148	43085	221246	105852	224097	110662	63812	58719	162751	105147	259830	154853	109871	83835	101412	23707	100147	54745	146887	109395	134655	136235	131325	82829	65865	58363	83948	242523	158410	148098	123227	97105	77114	39153
67	An	Animal	33208	Metazoa	An63	Austrofundulus limnaeus	20651	212365	245796	150345	87756	58946	101602	68176	82775	142901	152752	115977	293955	203153	353720	112420	129678	119064	399747	241797	500752	134678	197251	205997	138053	87255	196439	121137	260948	64776	59054	116090	109731	204573	49456	481320	277558	333189	245729	160624	229457	185758	181958
68	An	Animal	33208	Birds	An64	Aythya fuligula	15604	185071	227496	172696	87684	42843	96896	48149	95282	118927	114856	159389	203075	225306	236143	85935	126853	124441	315788	304069	377289	99466	192281	160667	149030	92576	139131	150524	190922	85932	74445	120611	123105	166591	61429	363864	264996	303659	205862	156585	186247	145540	172546
69	An	Animal	33208	Metazoa	An65	Bactrocera dorsalis	12337	128714	114556	137793	103299	117456	96896	48842	24600	39569	16642	248586	126728	231077	112321	66365	59620	207055	116213	257875	165816	143780	136325	66763	21099	107189	66757	150315	83884	134103	116351	165941	69741	64325	70201	99994	249878	151810	151467	126910	114672	57337	61504
70	An	Animal	33208	Metazoa	An66	Bactrocera latifrons	12694	139205	122979	148570	110373	127450	104585	53111	26498	42679	17891	270672	136445	251967	122061	73481	65379	224841	126029	279618	179514	155977	146861	72584	23375	117113	72039	164759	91308	146362	126201	179780	75266	69769	76569	106949	269626	163235	163934	137555	124194	61718	66563
71	An	Animal	33208	Metazoa	An67	Bactrocera oleae	12944	145041	119747	153733	109945	131618	103710	55539	26445	44217	19037	280678	137147	259703	119805	76647	65559	232428	126518	286323	180133	161580	144852	74309	23972	121319	71547	171710	92256	152106	133903	182062	79075	69351	81063	104523	279052	162972	166900	145650	122417	64213	65746
72	An	Animal	33208	Metazoa	An68	Bactrocera tryoni	14208	151097	134423	161184	119601	134975	112400	57370	29100	47864	20627	288237	148469	269331	133829	78759	71110	240004	136342	303279	195327	166538	158587	79347	25442	124737	78292	178484	99848	156236	134912	193956	81986	75906	82022	117665	292779	179009	176989	148885	135114	67460	71937
73	An	Animal	33208	Metazoa	An69	Balaenoptera acutorostrata scammoni	18834	186672	311274	158424	85970	45793	110425	63556	128436	126376	132365	167068	204909	223644	280258	106858	132670	125226	375655	312361	439046	109392	240444	169613	182015	105931	168535	156452	217450	75868	80939	133542	134297	209971	68758	426668	258770	345386	220797	173458	212174	180347	229245
74	An	Animal	33208	Metazoa	An70	Balaenoptera musculus	19714	195956	340492	165537	108103	48329	126755	66883	142420	131522	138800	171803	213193	231790	296382	109624	140660	129359	394053	323656	464312	115099	268192	178019	195554	109082	177729	161073	224798	77949	83267	137933	138825	222016	71256	453242	267641	361166	230573	178088	222518	188733	250483
75	An	Animal	33208	Metazoa	An71	Balearica regulorum gibbericeps	13684	146052	114325	136528	31439	35932	42442	39558	47100	98975	78481	136785	141494	187677	149843	70701	77048	104103	212638	249698	236839	80865	97380	126460	83442	80965	87236	130310	128797	71975	64562	103126	105526	106086	53092	213573	219580	213401	153659	134782	120244	117399	83116
76	An	Animal	33208	Metazoa	An72	Belonocnema treatae	14488	147442	82317	133179	67963	50109	32847	82260	27238	137883	70155	250347	123845	247267	141028	78956	60960	182085	122994	357186	170838	111670	71483	178179	42327	102594	77163	202301	110251	114058	134523	152597	128619	95151	63243	89953	330820	184714	161673	166539	116986	115692	58921
77	An	Animal	33208	Metazoa	An73	Bemisia tabaci	13822	139078	120472	130922	64895	44736	50504	67504	50623	97655	69237	202881	162200	232196	165274	75579	71919	165630	132759	291617	201865	110361	95671	130654	62388	98489	87542	156495	152272	86720	116791	133896	109102	123110	75373	117458	314525	185461	158030	144684	157421	122154	80672
78	An	Animal	33208	Metazoa	An74	Betta splendens	23132	261060	361644	198159	156062	74146	159453	78657	117929	173086	207525	149766	366751	242817	483538	141814	179720	142197	522516	278094	664262	155134	309851	250431	186296	113281	258799	155213	326187	90405	64672	140204	132465	273653	78530	642383	305311	454942	317415	183738	306588	217007	251166
79	An	Animal	33208	Metazoa	An75	Bicyclus anynana	14391	130751	123661	111486	158607	45012	98020	51493	50907	108743	65685	182446	183744	195570	218962	71696	85019	147580	141633	266027	221264	99507	145216	105518	59958	78296	109746	125625	118764	159920	119058	131145	72863	98439	73600	181977	275820	200691	164924	118343	150086	94539	88322
80	An	Animal	33208	Metazoa	An76	Biomphalaria glabrata	25534	241893	158590	178510	43700	60337	42802	57928	28775	217895	105464	315658	253404	355280	270217	160091	88847	240424	241175	408045	281408	171818	136266	190200	82125	158455	120831	260165	179611	173714	186521	211795	182822	107043	116051	208904	456691	269680	259284	274713	167051	178658	84591
81	An	Animal	33208	Metazoa	An77	Bison bison bison	20576	196080	319717	161578	87744	47502	114300	66495	131701	130612	135205	169492	214352	225694	290304	114892	138313	125210	385473	312820	446206	113423	246365	174659	186981	108435	174509	164226	235848	79568	82910	139381	141108	227694	70231	450762	260362	354481	234710	182719	230405	188088	235736
82	An	Animal	33208	Metazoa	An78	Boleophthalmus pectinirostris	21284	230239	271846	184552	104737	73748	125598	78971	82062	178201	155204	173183	311374	240005	408135	148330	131789	163299	422650	285344	570782	136546	206475	246914	174855	114189	218975	165512	282125	91281	79619	151721	133725	250392	82006	496606	350955	354793	290656	206397	242035	207347	219284
83	An	Animal	33208	Metazoa	An79	Bombus bifarius	11148	121612	63418	126037	71867	57804	29923	64854	23571	124220	57496	224469	115329	228454	116528	76846	53010	183858	95100	312552	138137	116549	66361	127539	33372	100846	58618	154120	95860	139845	173303	123988	96317	53151	61020	74590	279306	146735	144287	131399	94773	97164	37723
84	An	Animal	33208	Metazoa	An80	Bombus impatiens	10631	117389	56035	120150	64499	55285	26094	59558	20549	120105	53283	219854	108815	222401	107669	74965	49528	178211	90011	303045	129060	113159	61169	121374	30281	97178	53859	149244	88807	135069	169157	119985	93014	47515	56855	68013	271685	139660	139810	128254	89277	93859	33463
85	An	Animal	33208	Metazoa	An81	Bombus terrestris	10550	116017	55677	118773	63606	54799	25458	58644	20139	118018	51805	217623	106008	220004	104504	73777	48341	176185	88165	296936	125666	112338	59976	119856	29590	96715	52684	148546	86966	133084	168161	118392	92148	46601	56115	65918	267272	136279	137823	127202	87640	92508	32465
86	An	Animal	33208	Metazoa	An82	Bombus vancouverensis nearcticus	11338	123367	64974	128302	73065	58698	30858	66197	24381	126060	58446	227146	117699	230975	119082	78074	53872	186525	96398	316404	140289	117644	67429	129656	33911	102186	59764	156237	98085	142117	175395	125432	97818	54810	62316	76111	282991	148847	146528	132987	96503	98287	38451
87	An	Animal	33208	Metazoa	An83	Bombus vosnesenskii	11184	121396	61520	125973	70202	57364	28897	63757	22675	124471	56618	225596	114371	228788	114632	77713	52753	183871	94579	313443	136446	117096	65627	127021	32579	100767	58363	154642	94533	140545	174145	124601	96140	51916	60063	73273	280449	145805	144774	131589	93757	97162	36566
88	An	Animal	33208	Metazoa	An84	Bombyx mandarina	12781	128018	125723	97030	117848	50063	67567	51108	44685	102738	65314	168496	155773	185804	182974	65794	74500	136278	121124	262697	181727	97606	109520	112248	55405	73850	94754	118010	108588	137417	114618	118666	71903	94268	70331	142798	254131	170586	146323	105431	135178	89346	76765
89	An	Animal	33208	Metazoa	An85	Bombyx mori	13868	144533	140834	111732	133673	57721	77673	59646	52555	117852	75659	190774	174803	208090	205789	74504	82623	154375	136034	295466	204890	110150	123461	127902	65445	83755	105357	134981	122071	154699	131063	132547	82163	105286	80136	158194	288395	192986	162981	119932	149143	100907	85839
90	An	Animal	33208	Bovinae	An86	Bos indicus	19855	189321	316675	155694	90437	45397	115036	64498	130500	125779	130031	162758	208726	218114	284412	110258	135723	120946	379287	302772	441644	108569	245384	168176	181172	104509	170590	157688	229552	76091	79577	134354	135610	221703	67794	445417	250982	346922	228776	175840	225129	181877	232440
91	An	Animal	33208	Bovinae	An87	Bos indicus x Bos taurus	21046	207993	360203	171148	110543	50190	133035	70202	147630	137473	143504	177164	227991	236949	314366	119842	150570	132325	415220	327726	486410	118936	279970	184823	203479	113008	188691	170848	251580	83248	86029	146144	146952	245951	73801	494642	271328	378395	250536	189535	247762	199675	264716
92	An	Animal	33208	Metazoa	An88	Bos mutus	20378	195110	321995	160905	86269	47170	114421	66347	132010	128556	133663	168738	215970	225444	292727	112355	138023	124329	386912	311015	450671	112340	246557	172201	185802	107005	175279	163983	238780	79279	81607	138868	139750	228412	70133	455949	258522	358020	236584	181742	232357	186285	236203
93	An	Animal	33208	Bovinae	An89	Bos taurus	21098	206488	356597	170823	109919	49916	131699	69909	146577	138023	143874	176053	227275	235434	312313	119398	149569	132240	412398	327104	483437	118907	278324	185293	202742	112997	187835	169858	249608	83209	85606	145459	146440	243941	73367	489823	270922	376531	248858	188589	246192	199202	262946
94	An	Animal	33208	Metazoa	An90	Bradysia coprophila	16546	160609	111271	167853	80142	91722	50930	125487	48052	93074	30642	316146	185134	305589	206077	102888	75741	243160	127451	397958	153416	160408	109395	168233	28376	132864	82916	252242	158530	136571	146284	239447	85118	60567	88504	150150	368196	197405	204548	187155	183950	61844	52338
95	An	Animal	33208	Metazoa	An91	Branchiostoma belcheri	23855	222716	324718	247731	163407	85389	112216	75803	123551	182584	209165	140992	412982	261444	559728	177663	143296	172362	460058	356944	566522	190100	258562	261479	236384	116644	226434	131514	345231	109027	70594	143551	128629	210557	103086	531066	273764	473505	328485	168367	312570	185537	209228
96	An	Animal	33208	Metazoa	An92	Branchiostoma floridae	26439	233951	316853	263652	163629	89296	113083	80487	120439	190739	213847	156592	408767	287803	557173	189569	155401	189271	455644	369816	573088	203218	257757	272868	240729	133071	231224	141487	346956	118449	75616	160049	142053	211577	110767	510690	288373	491062	348835	179748	322313	190886	214071
97	An	Animal	33208	Metazoa	An93	Brugia malayi	11359	98677	25814	106889	30638	65009	20680	65063	20442	49319	22379	162835	47854	183275	46188	59927	31865	109285	68045	217686	67757	95485	32834	73141	16526	78640	23753	134359	55904	78459	102927	95191	78742	24938	39953	46411	183311	80082	105895	109875	60614	46974	13297
98	An	Animal	33208	Bovinae	An94	Bubalus bubalis	21100	208134	359956	172668	110446	50121	133480	70001	147052	138746	144619	177472	228135	237043	314945	119588	151460	133363	416001	328632	487357	119399	280175	185933	203924	114207	188584	171107	250963	83321	85996	146589	147452	245250	74089	494799	272350	378667	251311	189984	247889	200193	264450
99	An	Animal	33208	Metazoa	An95	Buceros rhinoceros silvestris	13013	137556	114483	125221	36268	32476	42697	36986	47985	92473	78624	119466	140994	171244	151669	65965	75528	91922	210835	228987	237783	74561	96767	117583	82084	71677	88791	116376	127497	64498	57462	93322	94964	106529	45205	218511	200175	208363	144353	121613	120270	109227	84425
100	An	Animal	33208	Metazoa	An96	Bufo bufo	21560	220354	206387	211641	72456	72376	74325	72023	79562	196045	138271	267997	240610	336821	286426	175315	125007	200966	349411	427194	415701	149950	152042	260072	145983	173117	158332	242122	223712	156204	135641	173719	202672	164499	115965	340481	391439	381943	281174	256866	204971	204152	135648
101	An	Animal	33208	Metazoa	An97	Caenorhabditis briggsae	19402	180189	113880	130648	76211	85111	42624	93671	35038	136040	34023	220498	161040	271703	149690	90013	68063	208728	120907	320045	221617	81286	52156	262259	36085	109632	71665	225654	186016	63417	60855	170411	143079	126427	66363	107785	294645	214102	209168	153931	217663	69954	41199
102	An	Animal	33208	Metazoa	An98	Caenorhabditis elegans	21095	188332	104620	170852	70312	91204	41592	101429	40055	130318	32670	258957	154427	303387	143373	98371	79462	227321	118394	345529	203873	91595	57051	264634	38263	118045	75858	282115	161259	86169	85713	171852	178323	123410	70314	104890	320611	215408	224489	203179	204951	75785	37994
103	An	Animal	33208	Metazoa	An99	Caenorhabditis remanei	31471	252080	149015	214993	119850	141159	58040	138715	53452	225988	54417	369919	251629	435973	231783	152748	95610	334427	170433	528897	340840	134078	73127	377869	60814	174948	114124	368437	282751	132095	118549	277653	222012	209169	100072	162408	504218	328212	331673	252710	348169	116709	66367
104	An	Animal	33208	Metazoa	An100	Calidris pugnax	16432	188060	230225	166729	75853	47062	86944	50533	99679	121335	120638	155007	212272	228977	239742	90386	124384	128055	318824	306917	387726	108719	178166	165256	160818	92919	145163	148917	199666	83086	73716	132699	124093	182314	57115	353650	271025	309597	210503	161199	187431	152271	184193
105	An	Animal	33208	Primates	An101	Callithrix jacchus	22376	232182	337731	201072	93972	57409	127029	76775	139517	152790	149390	206842	222172	269442	298282	130860	149760	154831	422235	368536	483236	135499	271431	207605	201880	137136	183674	193544	235071	91379	95366	155813	165661	230139	88806	469311	306593	387627	260069	206940	232589	227121	247839
106	An	Animal	33208	Metazoa	An102	Callorhinchus milii	17263	183039	180219	170603	71121	52576	64814	72227	77982	131905	121316	192178	221434	251190	238135	108706	107390	159719	302780	314396	367999	117860	149722	184410	130766	101960	144793	180750	206344	93404	83743	156825	120820	151755	68512	330677	290838	299995	220540	171530	182596	141400	133466
107	An	Animal	33208	Carnivora	An103	Callorhinus ursinus	21602	217128	366755	181284	112718	52854	135048	73580	154493	144503	148709	198273	232452	260095	318638	126511	150786	144964	429306	357541	502589	127277	288128	194241	215225	127029	191624	186664	249524	88730	92997	157087	156874	244378	82255	489446	297251	395409	259881	202462	245536	208053	269899
108	An	Animal	33208	Metazoa	An104	Calypte anna	14720	195510	191601	180865	47975	44600	71763	43547	84180	121380	121631	158704	184173	231970	202393	92268	109141	120067	303565	294921	355766	105657	154388	161775	147915	94986	130280	149632	178412	78540	69849	122480	121965	164142	53284	338636	259876	282634	197318	158122	167179	155454	161233
109	An	Animal	33208	Metazoa	An105	Camarhynchus parvulus	15715	179522	260173	166551	89461	37063	115973	39860	111563	108274	131339	144491	199348	213633	242066	83829	128654	102698	340123	261614	419784	90093	210937	153542	173037	81457	153721	137266	202697	68920	59137	109040	103359	176292	43337	427452	238844	307858	201768	144027	194286	143455	207193
110	An	Animal	33208	Metazoa	An106	Camelus bactrianus	18681	183450	293088	153114	75881	43892	101102	61097	119454	121748	128656	157993	201513	213391	273041	104619	128047	116367	363989	295255	420795	104639	223055	162853	173495	99667	164001	153059	217714	72185	77170	128572	130191	207778	65220	418434	245346	332925	217074	170011	210978	176021	212783
111	An	Animal	33208	Bovinae	An107	Camelus dromedarius	20048	202183	347213	168074	109922	49392	131686	68396	148155	131758	144449	166420	219965	225757	304827	112675	146573	125056	405301	313981	473259	114735	271174	178536	203479	106651	185232	160523	235456	76074	81384	138447	139663	233673	70074	474237	259295	362422	235959	180452	232820	195259	256333
112	An	Animal	33208	Bovinae	An108	Camelus ferus	20279	204068	353317	169534	112713	49623	132378	68096	148992	133263	146202	167606	221830	227682	309390	113761	148819	126332	411658	316810	480203	116736	276812	180556	205864	107533	188167	161647	237678	76504	81845	139245	140763	236903	70800	482611	261992	367999	238623	181441	235434	198032	259240
113	An	Animal	33208	Metazoa	An109	Camponotus floridanus	12512	118589	89289	119985	108044	63883	53457	76351	32020	122119	50984	258045	125130	257401	134725	70479	70094	186760	117354	297924	183529	119007	100473	117396	31312	113128	67681	170602	132361	160751	158580	154665	92911	85942	66367	101517	281292	184387	169267	149556	113525	87161	51255
114	An	Animal	33208	Carnivora	An110	Canis lupus dingo	20983	209721	350370	177919	111106	51085	132861	71115	146267	139266	144162	189587	216496	249526	297185	120437	145895	141070	406213	337493	470740	122040	278831	188691	205619	122306	180113	178716	238192	85978	88061	148629	149690	232756	82779	464410	280196	372129	248854	192783	232139	205340	262792
115	An	Animal	33208	Carnivora	An111	Canis lupus familiaris	21148	210923	352124	179107	111959	51458	133421	71367	146997	140404	145104	190801	217453	250872	298781	121487	147047	142380	408277	339346	472666	122644	279958	189691	207319	123399	181272	179676	239173	86674	89096	149758	150533	234017	83256	466767	281773	373072	249552	194252	233089	206214	266822
116	An	Animal	33208	Bovinae	An112	Capra hircus	20659	203853	355387	167590	112013	48875	133419	69670	146823	134336	140463	172309	223372	231797	310127	116266	148030	128299	408455	321057	479643	115506	277402	181046	201001	110946	185514	165822	244887	80652	83564	141553	142858	241118	71716	485589	265637	372499	242853	184715	242865	194951	258620
117	An	Animal	33208	Fish	An113	Carassius auratus	53435	591377	553280	486965	221291	215644	259884	191801	194824	473667	331291	497512	703586	756731	821453	381047	321354	403892	1027259	781046	1317700	400600	470956	622127	324358	348913	455893	457006	688216	249469	212959	372256	389933	531868	208840	1108173	869464	901348	723357	493119	605723	525702	409499
118	An	Animal	33208	Metazoa	An114	Carcharodon carcharias	19449	221109	182019	229253	61716	63424	67473	85840	85533	158486	136850	260608	229345	322187	240177	141143	122698	200880	338459	397070	387538	147443	155723	228504	141113	143331	154526	242069	211739	117330	111426	188866	160572	156599	95798	336064	360099	340980	258798	214568	205339	176962	131961
119	An	Animal	33208	Metazoa	An115	Cariama cristata	13650	144008	113452	135177	30324	35761	41520	39844	46406	98604	78043	134999	140308	186925	147823	70783	76404	103251	209973	248498	236243	80657	96780	124920	82573	81015	85549	128503	127189	70788	63740	102909	104984	104218	52341	210367	218121	211424	152278	133254	119480	116851	82018
120	An	Animal	33208	Primates	An116	Carlito syrichta	19678	184532	277836	160627	67171	46535	98759	63471	113143	125636	121447	171518	193074	223834	259409	111300	123451	129644	350353	309767	402376	109253	218459	169611	161275	113704	154104	163325	207392	76692	78689	135699	138794	194478	72462	394622	256183	330953	220975	179381	200294	179556	201641
121	An	Animal	33208	Rodents	An117	Castor canadensis	21322	209192	285162	178644	71937	51036	108021	67178	117093	128843	128941	181704	196738	237360	266388	121168	127781	138000	368600	314870	423067	123661	227595	179288	170872	119984	162307	173342	214982	79946	81854	148433	148587	201749	84015	418629	259450	342594	233780	186389	214451	202962	209719
122	An	Animal	33208	Metazoa	An118	Catharus ustulatus	17079	197421	264530	181879	92725	41696	118236	44744	115672	119179	138834	159224	212525	235493	256608	93128	136980	116274	360637	286970	443548	100275	215746	169286	185276	90593	162308	149020	216206	74531	64659	120909	113166	188786	48655	452236	262102	325269	216769	156040	207125	158180	215399
123	An	Animal	33208	Metazoa	An119	Cavia porcellus	20246	212315	314426	184706	87813	49624	121112	69926	128418	132150	137677	179125	210666	236558	290300	121964	144665	134728	400469	316872	453499	121227	251147	178325	183926	117820	179271	169732	235859	80491	82316	144712	143457	220165	80130	473847	264790	360455	241789	187275	233528	204498	229060
124	An	Animal	33208	Metazoa	An120	Cebus imitator	21662	217476	324360	189046	91277	53186	121609	72173	133548	142364	139977	198687	213937	256812	288042	123229	142822	146315	401877	352147	461547	126259	259404	194454	190785	128659	174729	186521	227448	87569	91902	149454	156457	219044	83694	452415	295138	371444	248098	200130	224000	210344	235961
125	An	Animal	33208	Metazoa	An121	Centruroides sculpturatus	24591	193782	98363	195322	44682	83164	34780	77769	25505	240270	74961	449100	168467	415407	152996	166380	89904	274996	153574	592508	149476	168628	67883	256613	42282	185395	86085	354019	137260	254894	348919	201447	177308	71857	97675	107264	576212	213649	243609	333983	144781	168903	68368
126	An	Animal	33208	Metazoa	An122	Cephus cinctus	11576	141456	89488	126117	60879	68526	37187	60898	25764	120884	62462	216347	116068	224160	139337	67533	59927	154218	130165	279606	179863	129479	77301	136191	36410	97350	67693	150524	100429	125118	117459	125815	109567	79587	64311	104739	233870	190747	148918	125812	106088	103662	49639
127	An	Animal	33208	Metazoa	An123	Ceratina calcarata	11197	105157	79058	87913	112182	48809	35759	57242	33235	107228	73192	169963	149368	183929	160182	56877	67498	148872	121233	251631	191404	102056	84332	107416	48131	76642	75447	112390	120419	119286	122254	144537	68445	72542	49465	106947	232010	177571	143561	90902	128680	78188	48079
128	An	Animal	33208	Metazoa	An124	Ceratitis capitata	12549	150982	115399	158853	104305	138476	93271	54507	27212	46465	19251	285071	129584	268874	110842	78526	62581	238267	125683	286734	186549	168478	146939	72798	23953	124132	68346	170511	87550	150080	134441	183459	78639	74181	79109	96406	278866	162961	166986	144734	122536	65132	67772
129	An	Animal	33208	Metazoa	An125	Ceratosolen solmsi marchali	9823	98773	77794	90358	54696	43996	39408	52503	22001	85119	41058	220697	88504	194652	100462	57912	50370	153808	98473	230615	135956	92008	80225	92404	27244	83775	54815	160341	77695	119027	146634	86039	91343	74659	48234	59625	236991	130906	122914	128182	73919	63948	46290
130	An	Animal	33208	Metazoa	An126	Ceratotherium simum simum	20098	202105	324505	168397	90818	47587	118940	67022	131524	134120	135222	184401	213739	239105	288770	119534	139108	134716	388275	324489	456240	113347	251942	179215	188968	116248	174705	176339	235049	83747	87174	147261	146525	230644	76491	449008	273367	355636	241789	192059	231900	192331	236919
131	An	Animal	33208	Primates	An127	Cercocebus atys	20800	214798	323903	187927	92158	53546	122601	72118	134496	143857	142505	196425	213065	253622	286373	125765	144455	148033	401237	350360	461686	126062	258958	196295	193475	129349	176221	183439	225398	87377	91394	150922	156701	222334	83678	451251	294340	362914	244633	201336	224628	212939	238801
132	An	Animal	33208	Metazoa	An128	Chaetura pelagica	13944	175362	159600	163902	30661	38985	58502	40634	65161	113160	108748	149625	175920	215924	190672	86076	97332	115090	274974	278849	315832	94963	127607	148230	121582	90127	115813	143960	164405	76777	67647	116379	117037	137341	53786	297931	242467	269929	183651	151163	152896	143341	125220
133	An	Animal	33208	Metazoa	An129	Chanos chanos	23355	262147	315921	213752	105452	106228	126616	84384	96773	200946	178797	202351	336370	300387	424333	168799	144397	162211	494519	324005	661278	188283	247771	264450	184933	139226	221386	210498	301194	108253	86220	174286	166818	261112	100936	537463	376682	413636	326581	225495	277119	230317	230268
134	An	Animal	33208	Metazoa	An130	Charadrius vociferus	14352	177691	158605	163602	50100	44422	61586	48559	69041	118043	100301	161072	179155	224476	195901	86263	102829	124747	270467	298823	309473	100806	134334	155243	115680	96127	114487	152602	165347	85167	75796	124999	125411	140562	61692	278424	263219	267619	191207	159230	154657	142390	120676
135	An	Animal	33208	Metazoa	An131	Cheilinus undulatus	23368	297145	293380	231274	86103	85068	120811	80552	87750	216933	205177	175868	367098	301123	439647	164459	155375	156384	523186	310443	694649	182103	239745	293750	182527	137915	237263	162473	356038	94473	79010	143503	157052	274535	86355	591495	370438	445022	335123	214360	290615	269412	212763
136	An	Animal	33208	Metazoa	An132	Chelmon rostratus	22199	262060	336006	208091	106940	77781	136607	74760	99410	178856	207589	153194	350811	255685	451339	139554	163489	135787	514129	262519	673245	165476	276837	256618	179053	114746	243028	148066	337335	87288	59250	140940	123529	274233	68626	614218	301047	443946	318897	178249	294483	227172	238668
137	An	Animal	33208	Metazoa	An133	Chelonia mydas	19851	227420	266048	208374	78407	52393	99855	61047	113147	163223	141974	214378	232139	280532	271338	121975	149730	160331	388231	365828	456566	120573	210815	201829	196771	135080	162187	199198	233179	111430	99342	154572	153678	194036	90541	430816	337628	355323	259387	197578	225802	183678	195203
138	An	Animal	33208	Metazoa	An134	Chelonoidis abingdonii	19970	224847	240241	207515	64847	51617	90813	60725	100691	159865	136298	213747	222129	279328	253817	119183	140243	158799	374252	359502	431088	119388	192639	196267	179371	134682	152876	198236	223544	110032	98485	154230	152500	182282	91007	407272	329390	341558	253475	196307	214539	183828	176238
139	An	Animal	33208	Metazoa	An135	Chelonus insularis	10548	154912	34823	129366	24445	61262	13652	75436	15368	120996	28770	287613	72515	269227	75387	88011	28952	203589	60194	330791	89627	110790	37068	148224	21021	117856	37822	214769	65031	125543	202625	97366	123203	43397	58748	35486	334367	95969	136852	165523	66087	108299	22410
140	An	Animal	33208	Metazoa	An136	Chinchilla lanigera	19918	201057	312806	171710	98112	46240	123114	65190	131074	128866	137408	164144	207770	218536	287111	114175	142955	125069	389895	302114	445339	112735	249528	171886	184739	108446	178529	157189	225637	76119	77496	133812	136207	217917	71530	459299	250533	350614	228502	173879	227914	193180	229743
141	An	Animal	33208	Metazoa	An137	Chiroxiphia lanceolata	15872	180539	245360	173993	82345	41648	97027	45065	111189	118190	130891	151441	205685	221383	245589	92267	125515	115411	332708	286752	406167	97729	190432	164210	176054	87687	151783	143008	200287	77374	67132	119364	113809	182412	50311	397028	253366	308877	206657	152636	191248	148907	198422
142	An	Animal	33208	Metazoa	An138	Chlamydotis macqueenii	13236	138730	107899	127175	32638	33227	40689	37458	43627	94858	75003	127269	134548	176251	143106	66284	72711	97006	201784	237220	225800	74699	92918	120820	76877	75152	82620	122455	119823	68118	60724	96684	99699	99147	49554	203304	208410	203034	143390	126840	113668	111881	77040
143	An	Animal	33208	Primates	An139	Chlorocebus sabaeus	21782	219791	329504	191603	94124	54451	125998	73676	137439	145418	143608	200630	216865	259864	290209	126971	145190	150103	406868	356752	468866	129437	264081	199398	195813	131135	178183	187417	229505	88478	92546	152725	158557	224517	85110	456767	298680	372870	249596	201258	227144	216195	242161
144	An	Animal	33208	Metazoa	An140	Choloepus didactylus	23710	227187	359096	196654	103369	53926	133956	71407	147120	153675	150143	213686	230365	271388	306116	133525	158103	159537	421231	374912	485368	133742	280254	207512	214271	136976	190252	202926	252998	97973	101822	167169	169760	250422	87008	482178	321630	387936	271924	218278	251253	215018	272206
145	An	Animal	33208	Metazoa	An141	Chrysemys picta bellii	21057	227267	266763	207800	77402	52845	99687	61820	112251	163832	141395	218637	238804	283286	274891	122748	151187	163047	386967	368337	454561	120861	209358	202473	195879	135509	163338	203106	242122	114460	101664	158710	154212	198378	93695	434095	341575	356110	264293	201758	234068	183476	195433
146	An	Animal	33208	Metazoa	An142	Chrysochloris asiatica	19703	212366	281846	172243	71073	55392	105146	73290	118075	131164	119194	192447	207506	248591	268877	124064	125673	149685	363437	337301	415788	128697	223457	183209	165774	123661	160656	183803	224106	84824	90589	156949	152252	208370	92194	404501	278382	345046	240935	193940	216948	199101	206869
147	An	Animal	33208	Metazoa	An143	Cimex lectularius	11936	109593	83114	102575	54364	30111	19095	33330	23523	106833	99040	172122	148907	189449	146318	64733	66414	138152	116862	296176	142556	91461	81865	118363	56001	83118	71624	136228	107128	119553	103899	121513	121375	97720	52762	86830	303873	157362	151121	138550	116495	105218	46220
148	An	Animal	33208	Metazoa	An144	Ciona intestinalis	13633	155655	66586	156284	61128	66237	32075	77098	31102	118617	60032	196933	203809	255546	154220	104720	74602	214149	104487	320137	155891	137176	68441	146628	76222	111604	75114	177233	109234	122222	135225	149161	148016	66722	65416	81774	308994	173528	183611	174939	118984	104028	57395
149	An	Animal	33208	Metazoa	An145	Clupea harengus	24148	223458	398277	199497	137042	82691	186062	69609	124186	153988	194034	160916	351630	254379	479631	135512	180123	138398	535497	249635	735430	157808	333207	227081	219284	117360	261585	154777	344193	87307	58268	140290	131576	292880	82795	621308	273295	497853	342665	173118	315591	202860	297911
150	An	Animal	33208	Metazoa	An146	Colius striatus	13060	128934	105529	121459	22809	29593	38384	32005	38993	87309	74717	112494	129779	161374	137090	63611	66469	89022	191816	211422	221345	68685	89324	109141	74479	66914	82347	109527	119066	60149	53781	88454	88563	96816	42528	201331	187623	196163	135019	115431	110178	104328	76808
151	An	Animal	33208	Metazoa	An147	Colobus angolensis palliatus	20159	206545	296593	180753	72455	50709	107524	68872	122424	137851	134605	192495	204970	248320	271899	121053	134277	143186	382875	340974	437270	121376	233903	187530	177812	125675	165944	179143	216590	84701	88799	145069	151055	208268	80855	422876	284760	351199	235735	193081	212783	202923	216639
152	An	Animal	33208	Metazoa	An148	Colossoma macropomum	26943	330781	327752	254290	118628	94334	159582	82060	113641	223692	201073	222841	371303	339894	451313	181086	187289	165973	571725	355033	751118	195661	293109	301395	185298	156421	250336	220091	344684	122226	88030	172210	175767	284531	109517	658756	395706	498484	358931	237253	323035	276151	232283
153	An	Animal	33208	Metazoa	An149	Columba livia	15494	180600	186127	165505	68927	44129	77211	48281	81796	119703	109641	154947	193761	221485	221012	90748	115946	123661	297747	295245	345544	103709	155638	156890	135717	94447	131363	147210	181579	81581	72646	125272	121288	156022	55403	328212	259919	284935	198276	159249	170115	144220	150362
154	An	Animal	33208	Metazoa	An150	Condylura cristata	17932	180508	298747	150872	89040	43404	113868	61611	123137	116924	119092	162331	193248	209478	269195	101029	125146	122341	353132	296170	401601	103619	236303	156437	171797	99416	159207	151573	210168	73463	77982	129267	127673	200642	67025	415494	243272	321485	214345	166347	206133	173105	219887
155	An	Animal	33208	Metazoa	An151	Contarinia nasturtii	14889	113319	99500	185304	57335	112778	48919	120738	27077	62796	12981	370876	130495	323421	123620	94349	60946	278586	70996	392269	108382	149544	94602	121738	18124	141755	60072	276647	122496	123158	166632	237611	91506	49413	69795	61619	406346	132176	185405	204895	124507	35788	35362
156	An	Animal	33208	Metazoa	An152	Copidosoma floridanum	12142	113634	134020	87395	82156	41666	62984	49593	42898	83409	70540	160813	164012	175243	181020	53719	74936	139321	143977	217388	214367	98455	121856	89092	45514	65525	101328	121642	121512	106455	85206	129956	79304	121132	51087	129437	238897	190839	144931	127536	110552	68855	78700
157	An	Animal	33208	Metazoa	An153	Corapipo altera	16123	178240	234479	171898	73740	40873	92246	44306	105909	116333	128148	151423	201432	220487	238182	91450	121683	114652	325747	284665	394622	97032	180880	161544	169746	87841	149063	142477	196331	76949	67100	117896	113417	177690	50068	384770	252219	303744	203917	151990	187014	148047	188858
158	An	Animal	33208	Metazoa	An154	Coregonus clupeaformis	39760	371969	615278	301225	157802	132632	229959	94040	166860	292816	377345	234472	615281	377338	786760	262275	243220	216222	876170	364182	1204899	271211	454547	399237	405953	189550	432451	205408	572939	163081	85832	210023	163141	462579	177957	1016171	423017	815334	559595	253676	509330	372456	520490
159	An	Animal	33208	Metazoa	An155	Corvus brachyrhynchos	14899	175731	187716	166134	44284	38426	71962	40712	79136	112862	119207	152275	184026	218614	209800	88663	109800	110414	300570	276164	350716	92769	149966	155880	141612	88223	132369	143920	183707	74088	65443	115448	112943	155316	48576	339236	247196	284329	192843	151819	171799	145257	152375
160	An	Animal	33208	Birds	An156	Corvus cornix cornix	14446	177958	219900	168223	73630	38852	91110	42290	99804	111522	118780	149847	185406	216243	218456	85895	116501	108843	309332	274118	370134	92382	178326	155504	152131	86762	137150	140284	183507	73254	63826	113316	110512	163491	48398	363995	242681	287735	194559	146332	175656	143514	170154
161	An	Animal	33208	Metazoa	An157	Corvus kubaryi	15439	185476	231978	174933	75277	40514	95655	43764	105319	115512	125921	154993	195501	225084	230355	89889	123838	113052	327969	283786	391267	96298	186471	162690	162129	90027	145530	145132	194905	75262	65906	118200	114381	173720	49640	385102	251894	303247	204028	152434	186263	150790	182276
162	An	Animal	33208	Metazoa	An158	Corvus moneduloides	16195	190182	257394	178597	90624	42257	109849	45457	120620	117531	131465	155783	203367	228270	245486	92719	133487	114842	345240	287790	419775	99431	208086	168003	181493	90948	155238	146011	205562	75117	65780	119844	115231	186218	49797	415238	255038	314975	211206	153755	197378	154052	208087
163	An	Animal	33208	Metazoa	An159	Cottoperca gobio	21301	243756	296052	193775	101357	76088	126624	71774	92113	170172	184032	150382	338457	245427	423824	136798	150996	140826	469193	260924	622346	154111	250400	244352	168997	112104	229688	141691	317645	88299	62276	140636	122124	260239	70637	552025	293387	419353	307719	172965	276195	212810	220672
164	An	Animal	33208	Metazoa	An160	Coturnix japonica	16019	206573	203169	192899	78075	53799	91385	52517	93585	126176	121540	168345	197240	247422	220937	96120	124633	127685	321044	308046	379673	113205	174200	172803	154216	103861	138370	155782	189004	86215	75257	129120	127858	157874	59710	371127	263327	303028	215551	162022	180522	161099	163521
165	An	Animal	33208	Metazoa	An161	Crassostrea gigas	31365	263890	240075	274845	94763	89578	71549	117164	77958	307537	172026	455226	426101	514621	451945	303769	139818	330254	383863	624331	486558	227987	160576	392868	187994	221392	190524	385658	300307	275398	234471	271851	240208	176194	166111	332756	685369	462211	403082	393780	281960	215216	169619
166	An	Animal	33208	Metazoa	An162	Crassostrea virginica	34596	291919	285258	292850	105434	97817	86818	136804	93562	324070	196032	498598	462781	564421	502948	330175	164401	358493	440647	687663	555738	248253	189944	433820	222387	244517	217204	416574	353876	281679	248686	304447	253944	210024	174065	400254	733728	514394	444774	421651	321465	239525	219788
167	An	Animal	33208	Rodents	An163	Cricetulus griseus	20824	218048	259303	181815	45927	50879	84197	71471	98387	137826	133865	183178	205696	242623	265596	127087	123930	141252	364301	321344	408072	124610	204271	181676	156677	127575	156229	175576	223999	84441	79627	152825	154178	203060	90779	399715	259935	353271	240058	190717	219073	206338	185576
168	An	Animal	33208	Metazoa	An164	Crocodylus porosus	14713	186646	177658	180797	49226	43872	70172	48530	73414	128560	105386	185314	178236	241660	203787	95510	105711	138516	291997	321349	326511	102802	149506	162951	123780	112446	115005	170720	166274	95090	86827	134514	136231	134742	75573	299904	280065	284016	204748	171487	159296	157902	123144
169	An	Animal	33208	Metazoa	An165	Crotalus tigris	19785	236871	237620	196979	65694	62975	83628	70526	99415	158597	122818	257666	215249	314702	227590	135805	135606	213788	330562	460052	361780	129133	187474	227958	154371	157573	144534	243743	221813	122885	121898	210889	197762	183471	93300	326215	391367	337235	262317	241283	217174	206381	163262
170	An	Animal	33208	Metazoa	An166	Cryptotermes secundus	13130	150324	94080	183766	41370	68461	48929	61134	42646	108727	79234	180834	140458	232703	157944	99241	65658	125785	207284	288594	211639	131727	94874	151404	73540	126675	87420	149578	105020	103767	81842	130411	126734	89420	64420	187848	210954	218455	171230	131076	132217	124522	63159
171	An	Animal	33208	Metazoa	An167	Ctenocephalides felis	18857	203028	99661	193008	53051	72203	42110	76015	25136	175819	77140	373904	144284	375479	138617	115707	85304	273947	121990	452611	146157	166646	91846	193018	41944	164791	79858	247781	94971	201075	260584	215856	121844	53093	86622	93557	453866	174450	217033	224381	114510	154282	52500
172	An	Animal	33208	Metazoa	An168	Cuculus canorus	14630	181020	164069	167044	50967	45472	68451	50084	72088	115979	101809	160392	179898	229339	197819	86990	105135	122933	276677	295561	324441	101553	139489	156895	118693	96625	117852	150369	173868	81898	72244	126507	125323	147602	59657	291066	255397	276009	193695	156888	160396	147279	122988
173	An	Animal	33208	Metazoa	An169	Culex pipiens pallens	16425	96610	240611	92471	204491	62297	123569	82729	153753	41727	45711	110746	303932	188454	296305	65631	116451	134928	280946	247260	343001	117964	179911	156799	95542	64517	165225	138381	264141	45818	29061	146437	69505	138036	49602	369178	166124	367287	198917	130166	213524	48632	106994
174	An	Animal	33208	Metazoa	An170	Culex quinquefasciatus	15081	88338	222614	84948	188771	56903	115019	76047	141533	37571	41076	103326	280943	172352	274272	59652	106319	123991	260487	228841	315784	108679	166867	144327	87644	58898	152283	128131	243693	42183	26562	134429	63481	127684	45631	342171	151839	338428	183877	119590	196069	44619	97068
175	An	Animal	33208	Metazoa	An171	Cyanistes caeruleus	16296	182586	196631	171449	47634	39345	77427	41425	82445	116327	125484	155503	188157	225103	213962	91316	114053	112382	313733	281918	366751	95155	158039	160648	142807	89099	137152	146832	188893	75267	65806	116831	113987	160104	48336	359276	251998	289945	198022	154456	176065	148981	156604
176	An	Animal	33208	Metazoa	An172	Cyclopterus lumpus	21519	219832	354557	171571	141134	69413	146172	75223	118255	158737	194822	135494	350198	221027	465202	126719	165559	137170	480435	247733	657863	148608	291605	240097	188235	100525	248291	131734	330532	78998	53665	142307	112891	284914	62767	583631	273243	439090	308967	159529	298800	194210	249123
177	An	Animal	33208	Birds	An173	Cygnus atratus	15585	186255	229789	174336	92514	44095	99120	48685	100013	120911	114075	162229	199558	225791	236735	86544	127008	125297	315471	304558	378258	101349	195616	161622	149688	95418	138515	152289	187926	86911	75496	122546	125806	167998	62843	361895	264219	304097	207389	158767	184511	147319	171326
178	An	Animal	33208	Birds	An174	Cygnus olor	16187	195278	241608	183262	99081	46730	104062	51025	106694	125688	121143	165629	203753	230959	242617	90738	134277	130487	327754	312206	389814	106254	206683	169139	161762	99051	144366	155249	191406	88945	77557	126414	130274	175384	64912	372686	270478	310635	213186	163396	188679	155665	185421
179	An	Animal	33208	Metazoa	An175	Cynoglossus semilaevis	21293	240135	285760	188690	87612	86488	107594	78881	78080	184589	176414	151191	344683	237924	428514	151627	133954	143526	471433	303009	572911	181126	215496	262026	138982	112720	228279	158033	299129	82483	68405	145777	129038	232291	73831	557175	324029	391346	298644	192847	260699	222844	192732
180	An	Animal	33208	Metazoa	An176	Cyphomyrmex costatus	11882	116334	77963	118449	95380	64488	46575	71113	30755	114441	49994	232850	124578	237751	133957	70156	64309	176172	116727	281189	174464	119852	91967	111236	28419	107586	65370	159274	118184	144506	152195	141053	92042	74611	66921	95710	266360	177480	158395	138096	105552	85490	43870
181	An	Animal	33208	Metazoa	An177	Cyprinodon tularosa	24106	293482	294471	224919	97354	77440	124192	79926	101252	208174	204513	192960	362716	316782	410041	149881	168601	171539	503565	356778	639347	174533	238360	291558	179881	145652	220557	187985	333917	108093	87534	159367	179319	251295	95744	570006	378732	447708	330751	231746	282072	257233	211783
182	An	Animal	33208	Metazoa	An178	Cyprinodon variegatus	23112	272673	280229	206173	92757	72320	118475	74832	96061	188455	190493	176234	341375	291905	387651	137209	158913	155117	474788	326258	602367	163206	227654	271671	170112	133467	206044	172548	315961	98420	79501	147924	165840	236759	87546	540156	347999	420048	310569	215280	266001	238219	199164
183	An	Animal	33208	Fish	An179	Cyprinus carpio	49168	399122	383204	335583	152674	146263	182570	127682	135597	321041	230026	340882	480678	505029	557247	261790	229816	273085	702114	518916	895881	267248	324902	402922	215238	241780	313722	319330	462918	174836	148613	262099	271527	368936	147265	761218	589124	613089	506367	348720	414748	351771	275625
184	An	Animal	33208	Metazoa	An180	Danaus plexippus plexippus	13105	147507	114979	94204	102879	56573	52841	50264	38771	119973	72713	181936	154900	201059	181444	81223	60443	137645	125139	261419	191636	115256	96591	114776	53896	81884	88766	117317	97221	161266	124705	118446	80779	93975	70753	138927	256311	180956	153157	113417	133227	90643	75542
185	An	Animal	33208	Fish	An181	Danio rerio	26239	306647	257208	252030	109891	98538	131550	99164	93219	240206	158465	261022	345305	383666	394875	190260	167653	211571	502325	405382	639302	194900	227704	318579	146849	176070	231643	244292	332264	123837	113939	186172	202858	250142	103613	547359	459314	438083	356413	266535	292650	261902	179494
186	An	Animal	33208	Metazoa	An182	Daphnia magna	15073	171649	163314	124907	69737	89669	74237	80578	46598	79114	45042	187056	161844	233810	165165	68479	78244	199246	141882	325511	148756	121875	122321	156006	46309	107534	85848	173629	148345	70248	102101	176924	127582	95523	74175	123493	268172	150920	169321	152153	143371	117733	76664
187	An	Animal	33208	Metazoa	An183	Dasypus novemcinctus	22137	196086	341712	169261	110714	46361	132992	63277	136032	133965	136490	186178	208632	231213	287628	118505	148141	140021	382014	327532	442792	113257	268176	182369	194146	119291	176617	179925	230379	88075	92382	145850	152024	235515	76354	448513	280945	347044	241346	194424	235547	190402	253625
188	An	Animal	33208	Metazoa	An184	Delphinapterus leucas	18483	190599	327216	161664	100588	47203	120608	64659	136393	127255	135053	166563	205854	225010	286014	107499	135464	125471	383036	313238	448475	111906	257686	172031	188988	107211	172292	155352	216729	75883	81084	134713	135891	214174	70453	438577	257713	347768	222357	172903	214485	184021	240458
189	An	Animal	33208	Metazoa	An185	Dendroctonus ponderosae	12695	115985	118789	94546	70096	25496	45561	58778	37248	91515	57706	166372	153295	189869	151423	52429	73758	152667	126430	264282	160710	65914	105733	116839	55106	84177	67789	160718	117639	85254	94222	147668	72993	61203	63461	151818	250807	174639	139331	138405	116082	80344	77340
190	An	Animal	33208	Metazoa	An186	Dendronephthya gigantea	22031	230260	119747	236771	106661	115609	59481	118246	45819	215678	88404	381971	262945	450977	247316	183176	106466	300882	177896	566873	291108	236495	133126	255024	93301	181008	106886	312061	188488	190354	209761	261110	221610	108781	108879	159372	559422	329309	261046	313133	189154	163406	71338
191	An	Animal	33208	Metazoa	An187	Denticeps clupeoides	23539	226262	378349	203018	161644	82603	175479	78408	147471	144927	195230	166189	348137	260225	471071	134674	188937	134327	530967	291128	678224	162434	326258	227278	205681	125798	251397	177718	318948	88250	58375	147052	148384	269181	73351	648312	292273	480767	335169	187923	314406	204159	261962
192	An	Animal	33208	Metazoa	An188	Dermacentor silvarum	21415	178266	301949	189031	183395	82310	175621	89174	124368	69815	108488	98620	235041	155782	360081	64249	162562	124531	291340	248948	356194	132305	279652	148702	89842	78767	187858	110763	199994	69811	34964	131081	136441	225019	68459	361929	150656	339202	220212	123070	243719	125684	150651
193	An	Animal	33208	Metazoa	An189	Dermatophagoides pteronyssinus	11171	93955	46622	113907	17532	131399	13225	81097	9893	45923	6055	405379	59443	329497	30915	96081	15204	282224	48459	307991	25741	157863	35024	70290	6157	160348	14218	247929	86022	143859	238286	129172	80004	15759	49855	27982	346736	36869	150020	205497	64601	45232	15177
194	An	Animal	33208	Metazoa	An190	Dermochelys coriacea	18598	221482	249218	204146	70689	50653	95277	59276	107407	158035	135192	213128	221035	277253	254153	118047	141704	159088	371669	357311	433361	118362	200110	196024	185209	134433	153448	195931	219292	108891	96857	152842	150470	181253	89843	406644	329049	342795	252030	192791	211292	181243	186971
195	An	Animal	33208	Metazoa	An191	Desmodus rotundus	18586	190526	308087	160349	84304	46784	109670	64214	126775	121783	134816	161112	212047	213249	294049	106374	136993	122969	382638	304337	442129	108765	240307	163665	184056	102078	177174	154088	220804	73979	75537	134310	130243	213480	69201	446996	250682	349105	224161	169820	220292	183544	225553
196	An	Animal	33208	Metazoa	An192	Diabrotica virgifera virgifera	20314	161739	81511	135931	44474	38388	20028	52132	19080	179312	75543	294132	174834	292463	151871	121076	60421	229061	111763	432736	142066	133567	64151	175022	39875	131547	80408	224376	103682	197127	218536	160816	118206	55841	100035	79391	444075	195973	178560	229375	113916	130621	59535
197	An	Animal	33208	Metazoa	An193	Diachasma alloeum	12348	132082	108168	114571	74800	56749	35992	64444	28400	113072	104335	195546	123421	203028	176763	60923	68142	117153	168164	188847	294672	101290	83775	132517	88607	79350	93667	148763	141259	94174	64153	118950	77369	155900	54116	154110	213681	216606	156819	94485	152876	83851	96272
198	An	Animal	33208	Metazoa	An194	Diaphorina citri	20026	122749	120476	94695	59240	47612	43568	61888	43716	110106	57449	207965	195516	229481	172019	99805	46864	161616	144352	279146	208609	109078	89244	126325	59429	110890	82830	155004	147631	105385	71680	125682	79683	122065	92750	167052	282651	233349	165680	115771	159075	126561	97687
199	An	Animal	33208	Metazoa	An195	Dinoponera quadriceps	11048	82106	113789	66375	154823	47441	63527	54527	50042	81921	74008	139853	157286	149494	198192	44534	80985	114836	149655	181993	244352	87597	139495	79369	43655	67159	91700	85978	147469	107562	76648	131083	52908	101020	39782	164088	164853	220509	147782	75115	142733	57355	61644
200	An	Animal	33208	Metazoa	An196	Dipodomys ordii	19800	202703	310186	165422	80808	46781	113958	67238	124144	128866	127219	179903	205338	237444	275779	115803	134031	137530	373871	318562	428166	113817	238993	178019	173408	115972	168088	168860	230281	77890	82618	145206	141484	214911	81133	437451	256671	348972	238150	181441	226105	196133	224977
201	An	Animal	33208	Metazoa	An197	Diuraphis noxia	12377	114008	62108	94625	40862	52061	22637	45516	26795	90609	32851	232540	117341	215922	113397	83962	39401	172000	72322	280433	75535	108148	58083	105116	25297	92191	52818	169648	68230	135290	178952	125594	74803	35147	55289	59765	308892	99805	143211	156265	75485	79794	30781
202	An	Animal	33208	Metazoa	An198	Dromaius novaehollandiae	15473	188337	198208	174742	70240	44100	81500	49849	84607	126603	106685	172378	186022	234099	216373	90755	114899	130353	298450	314877	346412	100739	171389	162574	126964	103681	123181	160850	173965	91067	81763	128005	131912	156793	67900	316996	274427	289189	203239	166937	170398	151492	138253
203	An	Animal	33208	Metazoa	An199	Drosophila albomicans	13577	135324	189138	138174	112902	112231	140710	59211	29996	31825	19881	215588	164398	249815	132072	56653	86716	177908	237102	183453	281250	103977	204681	89812	22240	111908	86900	157615	132207	81858	50739	175317	62676	108399	55382	234564	161187	249156	172904	129672	129850	55594	110948
204	An	Animal	33208	Metazoa	An200	Drosophila ananassae	14128	112796	272916	84859	94801	61342	122000	61817	83586	40849	53475	150882	204771	187287	206534	44562	100044	114919	275650	169192	330675	87316	195513	140112	49871	76221	122992	125562	173226	75095	38060	119277	70107	120555	57024	292459	137657	298510	177176	103157	172508	63459	148230
205	An	Animal	33208	Metazoa	An201	Drosophila arizonae	12476	107591	199646	115659	117583	80457	152191	48362	42748	26942	23924	184826	155932	202765	147127	41822	92553	126838	258399	137652	289566	70951	226078	61879	27431	91322	90445	121999	124349	92658	39443	125789	43415	99679	58034	272083	131608	243007	161870	104055	131551	40998	112572
206	An	Animal	33208	Metazoa	An202	Drosophila biarmipes	14230	93474	290445	75844	110986	49055	145545	54624	77642	36547	61117	128354	211012	174871	209279	36355	107248	95475	295065	136092	354692	77994	219257	121277	48294	64774	133181	104994	186096	66809	27233	103197	56567	121952	45479	344650	107926	309970	173588	87280	184220	50881	164264
207	An	Animal	33208	Metazoa	An203	Drosophila bipectinata	14981	119339	278030	88286	94832	67225	126808	62499	80367	40027	51157	150248	209856	197781	205425	44400	99349	118476	273120	179607	321635	95495	197744	139636	51813	79081	122364	134572	172452	74811	39812	124216	77550	117237	60757	294546	141211	295426	181834	114205	167806	66272	148437
208	An	Animal	33208	Metazoa	An204	Drosophila busckii	12712	136529	172027	134022	123621	106620	163252	36484	21333	31311	15000	200539	141040	222122	122642	47197	92435	155926	245357	153357	278297	80662	217054	59515	18082	114822	70597	138845	79709	118517	52298	148452	61884	82333	68564	253396	142110	237860	164870	143799	96562	52418	105720
209	An	Animal	33208	Metazoa	An205	Drosophila elegans	14058	93216	282781	84388	105807	57299	139155	58882	75716	36977	52528	150571	197249	192054	194836	41275	103090	111698	290513	151127	336684	86919	213572	126157	40948	76429	124391	115932	179452	66703	31776	118632	58009	112994	47990	327754	127400	294749	174742	98234	171131	46935	151829
210	An	Animal	33208	Metazoa	An206	Drosophila erecta	13718	103820	249121	93324	106790	57478	132619	60495	69079	40081	53691	149212	192175	195386	184956	40462	102302	112319	273160	156375	318372	86856	195130	128235	39544	74158	122795	118973	168503	72241	33764	118010	65203	108111	57782	300118	123825	287874	172897	98461	165628	53602	139348
211	An	Animal	33208	Metazoa	An207	Drosophila eugracilis	14275	132155	224229	102789	80262	77406	105494	70015	58739	49655	53361	183251	179079	230247	160810	52998	92452	141555	248947	198601	291190	113426	159647	145740	37598	94979	102593	141144	156408	82963	55242	140812	92728	92441	77859	238260	159423	275931	176444	123825	151680	75562	122591
212	An	Animal	33208	Metazoa	An208	Drosophila ficusphila	15062	107323	268140	90385	119146	56373	138684	64393	77358	40696	56171	144361	214226	197012	198437	41712	104852	117195	287249	171230	334466	88723	201524	144676	48824	69960	131942	126081	184154	63482	37704	129388	73465	122783	47521	310699	135300	295605	177587	104111	178031	57151	147857
213	An	Animal	33208	Metazoa	An209	Drosophila grimshawi	13754	113404	204628	144893	120486	100419	149818	55851	44004	30157	24807	223182	153306	257344	129104	54661	92914	156842	268174	158234	301855	107668	219928	71962	27165	113378	91594	151026	131163	93734	43863	155267	50858	113035	59827	273377	158083	250523	178847	130001	128276	38050	115770
214	An	Animal	33208	Metazoa	An210	Drosophila guanche	13307	94505	254588	111820	109294	73029	154564	52193	58302	31519	37347	161433	172884	193964	177571	40423	102040	102367	293378	127991	339259	79860	229047	91307	43523	87423	113100	123303	148374	76767	24266	103258	44496	125569	45408	332236	110411	285872	175808	105301	148596	41797	144016
215	An	Animal	33208	Metazoa	An211	Drosophila hydei	13282	131087	193320	136672	114167	99089	151217	54548	38142	31657	23716	211333	159572	233271	144785	50758	94849	153463	258248	173507	284187	87928	228262	68402	25888	108902	87489	141593	119182	108998	54225	152026	59343	96168	73112	256818	160184	250641	173210	128137	127007	52596	109714
216	An	Animal	33208	Metazoa	An212	Drosophila innubila	13595	119619	192153	140295	96272	114956	117378	60078	37831	38888	25659	225918	153452	258608	123887	63797	80561	173884	233313	176063	285718	106414	179865	107835	22914	115934	82503	160399	118938	93906	56583	168098	68273	100791	59998	230799	163339	248622	175220	140639	118290	53108	109503
217	An	Animal	33208	Metazoa	An213	Drosophila kikkawai	14761	112811	296517	90395	104894	66881	145951	58645	77366	39659	58140	162971	195707	203128	200288	42611	107442	107991	305718	147514	367440	93324	228838	121464	44207	86987	121551	125428	175067	77413	33398	117428	63439	122473	60280	336521	114065	325156	182266	115637	164898	58554	158245
218	An	Animal	33208	Metazoa	An214	Drosophila mauritiana	14099	105930	245793	94318	105479	61002	132078	63701	65702	41570	52745	156430	193769	203511	183193	42018	102139	116196	270211	162656	319561	91921	192171	132530	37128	77076	120822	122369	171249	74585	34526	121760	67350	107892	60020	296279	127135	292126	176194	100245	168565	54241	137162
219	An	Animal	33208	Metazoa	An215	Drosophila melanogaster	13930	107771	239646	96755	102361	64182	127795	65413	62370	42097	50601	162407	187234	208032	176773	43440	99348	121237	264699	167604	311381	96489	186375	132412	35160	80131	116540	127228	165166	75564	36544	125073	70632	103119	64918	281768	132557	286922	174544	105515	160456	55060	132560
220	An	Animal	33208	Metazoa	An216	Drosophila miranda	19112	121807	344646	129018	133841	87257	194119	68105	88522	43960	55463	194554	240094	240333	253048	52449	130970	129813	367702	181861	431893	95024	274850	131304	74401	106464	150356	146071	213131	101689	35961	132640	69497	165056	67254	401387	157095	373422	231192	127201	205401	62051	191096
221	An	Animal	33208	Metazoa	An217	Drosophila mojavensis	13329	116825	211550	126506	124557	86637	160442	52177	45271	30426	26240	199493	166481	217914	156233	45549	98376	138477	276249	151199	307721	76998	239024	67919	29362	98274	95966	131676	132841	100286	43495	135557	47622	105627	63199	287366	145354	260278	173232	112394	139607	45373	119785
222	An	Animal	33208	Metazoa	An218	Drosophila navojoa	13082	109667	207990	117287	123190	82027	157603	49252	44816	27479	24552	186238	161735	205767	153239	42168	95655	128819	266235	139783	299157	72189	234984	62812	28194	92942	94074	124370	128741	95234	39754	127803	44820	103520	58803	283180	133398	250490	166429	106627	135979	41301	116687
223	An	Animal	33208	Metazoa	An219	Drosophila novamexicana	13260	104356	224021	123072	135170	90136	169631	43465	44633	28377	24834	193797	161239	222538	147046	45908	99126	133377	270954	153367	301654	81925	246430	61817	26740	102987	91481	134833	115625	105935	42180	130360	55221	96604	61798	299025	148077	251493	170100	130524	119781	41312	121133
224	An	Animal	33208	Metazoa	An220	Drosophila obscura	14694	95982	289019	112604	119765	72885	164656	55109	71953	34187	44532	166696	188166	201801	199905	43637	109976	104879	316948	137036	360651	79583	246929	98623	53335	91943	122477	123484	170147	83346	26710	104576	49048	132725	48836	360038	120865	304455	188070	106651	165818	42918	157903
225	An	Animal	33208	Metazoa	An221	Drosophila persimilis	14397	96803	287370	101537	109257	70899	157391	54307	72802	33570	43368	156642	194251	195746	204606	43365	109103	101850	304744	141646	351747	78341	229835	107118	59945	87669	122189	116643	175031	80887	26701	104611	53518	135649	52688	333960	121408	303187	185253	100993	169117	49456	158910
226	An	Animal	33208	Metazoa	An222	Drosophila pseudoobscura	14330	97769	286056	103581	109530	70758	156336	55137	72664	34957	44323	158269	195523	196137	205896	43090	107758	104780	304980	144479	352361	78847	228736	108274	60473	88231	122846	118181	175327	82554	28545	105910	55058	135666	53749	332781	124892	303291	185878	102910	169118	50438	158423
227	An	Animal	33208	Metazoa	An223	Drosophila rhopaloa	16017	102411	268786	88145	106379	59712	133743	63422	77143	40454	55636	160777	198913	206063	191642	43902	104020	118354	282281	167900	334113	90757	197072	141150	47549	77126	125747	125155	182620	71756	39369	126205	70568	114351	57217	309937	138422	294573	180169	107359	174735	58460	150564
228	An	Animal	33208	Metazoa	An224	Drosophila santomea	14039	105521	249422	96169	107368	61328	134021	62762	66755	41287	52983	153800	195198	201326	184170	42110	102850	117160	274869	160723	322077	92508	195723	129994	37028	77078	123689	123269	170161	72828	34982	121130	67859	108743	58609	300348	128852	292411	175409	102750	165789	53706	140053
229	An	Animal	33208	Metazoa	An225	Drosophila sechellia	14182	107887	245223	96933	105726	62770	131941	64366	65638	42467	53008	160296	195128	207105	184665	43106	102578	119296	270771	167970	319947	94198	191004	133856	37906	78646	121647	126149	171940	76780	37229	123542	69029	107980	61994	294575	133205	293661	178475	102821	168821	55996	136751
230	An	Animal	33208	Metazoa	An226	Drosophila serrata	14775	117123	273570	96496	101024	76810	130868	61708	73844	38029	52368	172114	182409	217378	181992	46190	99270	113916	293388	155521	343350	107346	208622	126518	39738	93582	111899	131985	169215	74424	35406	121041	69754	116928	62770	309618	118719	307983	183220	113236	161344	60107	145064
231	An	Animal	33208	Metazoa	An227	Drosophila simulans	14130	106846	247470	95122	106470	61542	132781	63823	65926	41795	52978	157135	194523	204509	184109	42086	102949	117211	271680	162860	320275	92592	193022	133215	37219	77511	121538	122721	172338	74272	34285	122119	67153	108625	60533	297189	128156	294388	176865	100026	169240	54860	138143
232	An	Animal	33208	Metazoa	An228	Drosophila subobscura	13427	92091	262698	109747	115527	70262	160637	50338	60667	30603	37399	156589	176882	190707	183393	38849	104092	98852	298853	123056	347329	76385	237468	89817	44697	85096	116377	120916	153019	74309	22501	100488	41288	129165	42065	343914	106700	290059	176560	101956	153843	39887	148328
233	An	Animal	33208	Metazoa	An229	Drosophila subpulchrella	15028	104756	281666	86312	103144	60729	135177	63332	74616	42626	60633	159177	202096	211069	189524	44382	105018	116281	289956	163802	346794	95472	199539	141097	46258	79524	124946	122260	184893	75499	36900	121875	68755	116184	57022	319501	133902	310806	182298	106375	176522	57806	160879
234	An	Animal	33208	Metazoa	An230	Drosophila suzukii	15567	109288	284333	90690	105772	62931	136700	66328	76495	45125	62763	163229	208586	216919	195263	46645	107385	121355	295831	171136	353292	98874	200495	147844	47808	82582	128466	126037	188173	78188	39590	126782	72632	119335	59936	321503	139956	314386	187202	110029	180330	62257	162994
235	An	Animal	33208	Metazoa	An231	Drosophila takahashii	15410	97362	292844	78050	114929	55726	146786	61570	76877	38520	60058	164532	196777	211966	189575	40604	109620	105563	300011	158222	357931	86731	216452	136941	44481	78356	125381	125744	188941	69329	33473	119238	59226	127078	49627	343874	123775	314017	183126	104435	183355	52178	164324
236	An	Animal	33208	Metazoa	An232	Drosophila virilis	13685	109512	230692	131927	139015	94693	174180	46480	45815	30516	25681	204164	168202	233199	150544	48809	101949	143639	283177	163103	310237	86897	253901	64775	27413	108722	94091	141284	118883	110959	45209	136962	58108	99149	65739	305362	157286	257896	176209	137221	122100	43278	124356
237	An	Animal	33208	Metazoa	An233	Drosophila willistoni	13769	145954	209755	123238	56967	131664	88524	61540	34846	47298	28228	274009	107664	290260	102058	68268	73206	213273	190729	233511	238411	140243	164585	110087	26217	142015	59500	173767	99740	117570	83661	204633	81588	74459	90073	147652	220842	204781	176561	146839	116115	66488	107893
238	An	Animal	33208	Metazoa	An234	Drosophila yakuba	14072	106442	249414	97459	107599	62046	133703	63315	66705	42039	53076	155142	195421	202718	183851	42712	103107	118895	274166	162872	322141	93256	195714	130599	36852	77812	123574	124243	170156	73556	35987	122098	68601	108788	59765	299331	130185	292236	175862	104804	165386	54748	140347
239	An	Animal	33208	Metazoa	An235	Dryobates pubescens	13940	175654	176427	161015	38663	35267	69086	39157	65989	106157	115042	131422	178345	197633	200553	78149	104786	102536	284575	249165	339590	86837	149336	137386	120157	81880	122875	128940	172660	68552	57852	106857	106847	144642	48913	325166	216679	280482	179705	135257	161493	142037	130476
240	An	Animal	33208	Metazoa	An236	Dufourea novaeangliae	9844	99577	69262	99444	84148	53687	25862	53579	28999	100571	60477	173989	122642	182721	136053	61477	55492	144119	111359	245463	159413	107602	72211	104252	40417	82078	64633	119162	95950	112091	124971	121186	77029	55191	50527	97950	225564	151996	132985	97947	104332	74735	42425
241	An	Animal	33208	Metazoa	An237	Echeneis naucrates	21427	266602	301392	216041	80069	82346	116505	75150	95697	180488	192607	178576	328548	279148	410967	147560	148598	156021	483358	292976	616732	168702	247449	257809	173367	129752	222069	171193	316559	90231	66869	156203	146011	252336	78923	558364	324152	418137	312744	193564	273984	227596	213579
242	An	Animal	33208	Metazoa	An238	Echinococcus granulosus	11319	117711	109195	93090	69411	72582	64821	64577	39346	46489	40303	118952	95499	144675	114379	58298	58015	102379	107693	151442	170410	103836	82686	75090	41047	65580	68935	116409	95389	50832	49068	95163	107974	115005	54057	100937	126683	131426	113034	110088	105640	82600	78003
243	An	Animal	33208	Metazoa	An239	Echinops telfairi	18850	174125	325246	143287	93609	40078	117104	64686	132999	110122	121123	147991	208469	196438	291405	99259	135412	119676	362835	276103	430641	96996	248727	149686	177846	95679	175180	145034	232093	64284	70392	130593	118710	220187	64122	447677	226085	342055	223010	161076	223847	163780	234809
244	An	Animal	33208	Metazoa	An240	Egretta garzetta	14188	177417	156102	165317	45217	42755	59288	46647	65926	117288	102076	159884	174648	221918	190990	85680	102743	122647	268802	294942	304263	98294	133320	152589	116340	96009	112510	151193	161809	84195	74901	122899	125124	138837	61259	277722	257761	265229	188897	159270	152549	143098	120260
245	An	Animal	33208	Metazoa	An241	Electrophorus electricus	22439	249927	325647	225794	117249	85972	154638	72223	112049	165210	184021	183431	311739	272268	412448	148514	171521	143917	491410	282247	647170	168886	291590	222273	181991	135466	232365	182439	294957	104216	70901	154396	153186	266335	100243	555950	305134	436410	320864	195449	282585	220937	235767
246	An	Animal	33208	Metazoa	An242	Elephantulus edwardii	20490	201831	307244	168896	84174	51435	118497	72401	124140	128044	123199	181011	212188	235558	288297	115387	133653	132972	380034	322331	437728	118605	244129	178606	169902	114110	170937	173156	232419	79207	85176	144822	145744	221553	75776	437064	264883	359062	239585	184285	226654	197418	220172
247	An	Animal	33208	Metazoa	An243	Empidonax traillii	15989	174428	236213	164362	78945	39018	93526	42926	103091	111561	128459	143216	202792	212930	238069	86110	121954	108493	323383	274640	393632	92315	183664	155294	164368	81508	148896	136577	197493	74303	63678	112913	108652	174141	47309	388449	244533	302905	199780	146244	187962	142205	187745
248	An	Animal	33208	Carnivora	An244	Enhydra lutris kenyoni	19418	195743	337746	159731	109425	48330	125238	66774	143349	129520	134460	174325	214273	229272	298411	113821	139115	126576	393793	316698	462100	114409	264845	176125	195350	111221	176551	165112	233107	78960	82558	141722	141432	228635	73709	455899	261246	359480	236321	180498	231925	188171	248741
249	An	Animal	33208	Metazoa	An245	Epinephelus lanceolatus	24136	288333	331083	236330	98511	85403	137479	78406	95832	199368	215525	172813	370442	288367	467801	160004	163537	153274	538357	289528	715245	183694	274000	279397	187904	129601	254199	163666	353720	100020	70635	151754	135675	286342	77325	628948	338714	467652	340854	199247	302014	256131	242163
250	An	Animal	33208	Metazoa	An246	Eptesicus fuscus	18799	178169	331907	148611	104314	41955	122076	61706	139937	117625	132191	158878	210126	208539	294830	101371	138160	120831	377309	293985	447793	101018	257408	160448	187868	101159	174581	151219	223482	72837	76286	128159	123786	217552	63946	453328	244495	346287	223174	164398	222721	173614	245872
251	An	Animal	33208	Metazoa	An247	Equus asinus	20611	206459	326439	170533	90880	49597	119204	68566	132089	136731	138794	182924	214930	238307	291088	120678	141812	135557	393184	325260	459369	115451	253863	182330	191160	117355	175713	175333	237542	82413	86455	148212	147883	234585	75124	452911	272719	359449	243343	192722	233614	197478	236758
252	An	Animal	33208	Ungulates	An248	Equus caballus	21315	216512	356222	178631	111206	51973	134994	71879	144686	143965	147346	189477	225324	246786	308971	126310	151926	142295	413511	338796	487120	120638	280710	192594	207353	122054	186623	181210	247460	85850	89356	154201	153737	248918	77977	481534	284171	376691	255078	199656	246537	207948	260108
253	An	Animal	33208	Ungulates	An249	Equus przewalskii	21150	200047	304465	165464	80993	48344	108769	66236	122989	134227	135384	177751	205070	231268	275698	117646	134016	131933	375752	317280	436024	112344	234943	177327	182291	114477	167484	169822	225352	79986	84501	143975	144559	222715	72942	426635	265683	343987	233430	187515	221473	192561	222938
254	An	Animal	33208	Metazoa	An250	Erinaceus europaeus	19281	189430	312948	159739	84312	45929	119851	63798	124520	123597	125729	166318	205415	214935	288724	110636	133034	124862	376209	297013	430700	109842	247578	163147	172545	104941	171719	156156	229514	75442	76621	132098	132583	213127	76376	460676	245033	341750	229540	171484	226824	180252	236768
255	An	Animal	33208	Metazoa	An251	Erpetoichthys calabaricus	22201	245391	191997	254592	52028	75057	72628	85128	72099	199089	134211	300952	247022	351510	283176	176303	142987	224647	364698	479479	414468	165245	174601	265910	125803	173201	163593	297541	215254	137260	142863	199875	237291	155189	115315	331521	434023	387166	294873	289734	203775	218825	124647
256	An	Animal	33208	Metazoa	An252	Esox lucius	24712	249132	398347	196397	115310	92380	147232	73820	122554	188632	234690	186133	394689	275132	506572	178494	163562	166031	544553	294913	737623	188097	296655	266776	254886	135193	267444	178799	346577	114171	71515	171103	150229	281841	118310	629147	317417	516886	361498	198993	322728	242501	308537
257	An	Animal	33208	Metazoa	An253	Etheostoma cragini	21739	246996	305517	202007	92711	76315	126187	70439	96137	172532	185377	162456	336314	254484	415795	142913	148314	155352	466296	277276	612030	160509	252230	243324	177132	120007	223804	159202	299733	93166	68072	152829	139052	246131	86783	531102	307663	420002	307555	192579	259885	219695	222285
258	An	Animal	33208	Metazoa	An254	Etheostoma spectabile	22168	255195	310161	208671	92379	78346	128196	72580	97193	180721	191026	168036	343442	263724	425052	148667	151357	161193	477757	287647	627418	164781	256726	251144	181212	124682	230396	162772	306285	95417	70165	155429	140890	252467	87926	546275	319738	430410	313613	197903	265449	226750	228780
259	An	Animal	33208	Metazoa	An255	Eufriesea mexicana	10297	113569	56938	120285	58550	53545	24829	56857	20503	113356	54510	220974	104094	215016	108214	73461	47769	171235	94197	291241	130990	114044	61396	116127	31686	96003	53692	151024	84414	133586	173816	109745	88616	47665	51725	74357	266767	137667	137005	127123	86550	89972	35532
260	An	Animal	33208	Carnivora	An256	Eumetopias jubatus	19618	197494	334196	164576	102462	48192	123053	66602	140265	129813	134995	178317	210114	234847	288522	114145	137298	130284	390055	321406	455561	115553	262661	175239	195792	114171	173262	168005	226847	79290	83426	142169	141629	222817	74499	445711	266491	356764	235343	182712	223325	189418	247154
261	An	Animal	33208	Metazoa	An257	Eurypyga helias	13120	129374	111475	117395	37496	31646	41111	34886	46192	86602	76299	112380	137138	162788	144669	62059	73303	85555	200096	219694	222360	70640	94126	112674	80242	68049	85604	110895	121637	62328	54589	91055	91621	101873	42849	206131	191361	198345	138378	116888	115369	103229	82593
262	An	Animal	33208	Metazoa	An258	Eurytemora affinis	20574	207319	89723	151909	50432	47987	20530	60013	46080	208525	114826	252734	221992	373352	161102	128068	65467	177577	220921	378154	349273	147447	52402	292924	100214	136547	70749	218875	148972	169937	129816	124603	186223	123920	139214	164081	341029	298792	212017	206049	162735	204035	85712
263	An	Animal	33208	Metazoa	An259	Exaiptasia diaphana	22100	222751	110356	226151	63372	91527	48975	96072	29106	210935	85484	308551	239674	363446	247517	154027	97139	281591	172033	462328	242089	195745	109853	235249	77931	161699	104140	267375	185857	178060	177899	190375	230415	100626	123097	138590	478194	320181	250401	280742	171446	167533	64672
264	An	Animal	33208	Metazoa	An260	Falco cherrug	14995	189888	171558	178796	46987	46287	67841	47929	75027	121115	107760	165182	182966	233610	202911	92770	111224	125503	293935	302240	332215	107371	146905	157568	128901	102820	121984	155616	171972	86078	76822	126648	130834	145228	63220	308492	264712	282103	200210	164735	162228	152420	135590
265	An	Animal	33208	Metazoa	An261	Falco peregrinus	15188	191639	178863	180087	50592	46909	71545	48551	79107	121413	109178	165502	185619	234950	207243	93139	113650	126066	299221	303677	340250	108484	152083	158909	133584	103435	124881	155923	175296	86387	76860	127477	131134	148725	63411	316866	265877	286609	202332	165256	165452	153497	140959
266	An	Animal	33208	Metazoa	An262	Falco rusticolus	15901	202253	221860	189508	82543	49458	92557	51891	103877	125752	116603	170198	196982	243557	227207	95474	126778	130852	325424	314495	379150	114182	189458	167790	156956	106556	137253	160252	187096	88970	78800	131895	134661	166257	65579	361500	274703	306787	214641	168640	179438	160757	171028
267	An	Animal	33208	Metazoa	An263	Felis catus	19802	198101	348815	167181	112167	51310	128924	70250	145558	135267	141129	177471	218178	234239	301830	118994	144513	135213	396480	330017	463300	118499	272576	185321	202035	114210	182395	168436	234278	82489	85247	145715	145242	230627	76943	457373	271502	361301	238694	187352	231036	197790	261131
268	An	Animal	33208	Metazoa	An264	Ficedula albicollis	15339	180863	219648	168811	64513	37532	94296	40138	92061	111688	128780	145451	191547	214759	225885	86109	122050	104282	325065	265127	387041	90197	181292	153853	159463	82355	146047	139205	192994	70820	60879	111073	106525	163070	44909	389168	241068	295886	195221	145840	182065	145677	187184
269	An	Animal	33208	Metazoa	An265	Folsomia candida	24221	181924	189908	197824	131561	88283	67389	138470	68129	146469	95781	347779	250304	338205	315038	127902	108659	304543	168274	461323	283016	171666	131759	290157	168265	157398	146614	344444	213657	127823	165844	266913	182785	197132	95907	161478	440385	302196	273660	300785	219258	150679	150800
270	An	Animal	33208	Metazoa	An266	Fopius arisanus	10926	122702	85242	107640	51312	51426	23975	60766	23494	110806	82896	200196	88614	205863	132679	57256	59068	105810	146742	176299	247062	104608	61362	132887	61725	74750	78418	145735	119272	87857	64154	104736	77276	135326	47107	123652	211565	167657	141774	97600	123471	80048	75263
271	An	Animal	33208	Metazoa	An267	Formica exsecta	12081	107289	88978	107993	111721	58181	51313	68315	33132	115216	51931	228656	127141	235456	135789	63781	70657	169493	120250	268051	186361	111849	102573	106958	30665	103750	66188	147373	128580	146408	136490	145016	83764	81336	63253	103973	254028	181232	159826	132882	107993	76682	51161
272	An	Animal	33208	Metazoa	An268	Frankliniella occidentalis	15674	162541	236006	131015	139562	61092	131866	57006	80586	95319	85073	153705	169188	202280	256857	73956	103499	148437	226678	239464	288801	116334	217583	123516	94276	93061	138856	135130	131727	69282	86780	111947	127532	159153	62165	237686	208914	239838	182977	128037	151768	132126	157030
273	An	Animal	33208	Metazoa	An269	Fukomys damarensis	20349	209695	300222	179862	71099	48394	106280	66760	120023	135437	141875	179802	206489	235709	282667	122371	140220	133903	391060	319864	437458	120802	235096	179836	178226	116872	176988	170047	232803	82139	84210	144565	146339	219563	78357	454482	265342	354056	240296	188417	230227	201955	221015
274	An	Animal	33208	Metazoa	An270	Fulmarus glacialis	13693	143563	110814	134324	30828	34444	41068	38373	45864	98306	77867	136435	137605	185008	146434	69481	74933	103266	207415	248834	232039	79128	94987	124397	82075	80684	83750	129196	124625	72171	64604	101704	104665	102062	53157	204885	218376	208682	150395	132410	117588	115308	80912
275	An	Animal	33208	Metazoa	An271	Fundulus heteroclitus	26844	285290	389919	211416	165171	75839	158113	82808	134295	211624	231492	165021	416964	280808	521146	152969	203879	163193	567996	340015	739094	166191	323915	291971	202843	128018	275804	168022	380840	103491	77802	157673	157866	302981	79825	690949	371299	513014	351700	220789	338829	240604	268908
276	An	Animal	33208	Metazoa	An272	Gadus morhua	23447	170666	505276	144298	212857	60573	211796	59557	179922	131606	218063	103782	387453	174342	559323	117731	194317	120140	543558	207305	766664	127488	399182	204096	290919	86556	291751	98350	372935	73582	43417	116549	97635	321810	69523	721325	206476	520237	329222	126934	352399	154504	399296
277	An	Animal	33208	Metazoa	An273	Galendromus occidentalis	11616	112084	130451	72412	123064	49184	62055	79645	62491	72847	50756	98346	146372	152252	179783	48757	71754	112302	140805	196418	203900	79102	102489	114914	57527	65598	82950	75247	171985	58502	27966	100235	62541	188793	45210	140681	173038	167866	137306	42649	200406	65420	84403
278	An	Animal	33208	Placentals	An274	Galeopterus variegatus	22187	207122	292930	178355	66644	50010	106012	65746	119726	134855	132360	189847	202228	244041	270555	122075	132695	140356	380230	331190	430965	120910	228303	180803	177285	124753	167089	179049	220298	85784	88700	146192	149076	210504	80737	423586	279207	346469	238507	194662	214389	197817	216201
279	An	Animal	33208	Metazoa	An275	Galleria mellonella	14048	124693	91797	110218	105345	48954	60661	47516	41003	99835	54295	200769	127201	200911	151452	70356	61277	141327	108825	252112	167080	102642	105696	95813	43495	83430	76604	128484	85283	151572	133711	113892	75075	76291	69621	111635	261060	153136	142316	116432	113504	91401	57618
280	An	Animal	33208	Birds	An276	Gallus gallus	17833	217505	242320	207999	103559	56417	116207	54589	112197	135987	133028	171626	208071	250628	243506	100503	145187	134230	349769	318263	417372	116500	208475	183493	173679	106235	156866	161132	202191	88880	76822	134494	134858	182831	63596	407922	273052	323641	226620	169801	197363	169991	193647
281	An	Animal	33208	Metazoa	An277	Gasterosteus aculeatus aculeatus	22668	211686	401540	164468	187145	65995	171024	77780	137540	153516	205375	125658	365416	206748	498049	121509	182687	136906	489157	247579	679330	140781	325930	237112	210312	91028	264760	124419	339352	76888	50818	144733	110509	298529	59443	612851	273881	453465	310372	159479	314594	178628	282330
282	An	Animal	33208	Metazoa	An278	Gavia stellata	13183	139232	100327	130835	27205	33528	36679	36882	41145	95715	74547	132778	129987	179634	137593	68299	69700	99808	196687	242035	217481	76559	87215	120344	75610	79017	78533	126270	116039	70351	63107	98442	102406	94891	51929	192612	211937	199479	144248	128632	110768	112160	73191
283	An	Animal	33208	Metazoa	An279	Gavialis gangeticus	14325	182913	168450	177599	44488	42647	65126	47422	68678	126526	102828	183118	173921	237484	197694	94016	101537	136431	282793	316675	315088	100647	142132	160748	118814	110442	111118	168516	161560	94136	85715	132229	133794	129930	74336	287218	276812	276757	200390	168808	154748	154885	116860
284	An	Animal	33208	Metazoa	An280	Gekko japonicus	19039	198502	247277	176325	77690	53795	89050	60823	105397	135782	124839	183483	218174	247969	254753	110027	137509	156218	330669	360486	387427	109880	195464	185938	166978	123641	156165	178028	218570	93640	82141	169916	155828	189756	74113	344322	300544	337490	234970	189238	215292	174872	162849
285	An	Animal	33208	Metazoa	An281	Geospiza fortis	14415	169981	190093	159809	42061	34733	76063	36320	71925	106332	120644	142961	181098	207592	206757	82465	108085	100764	298155	256379	353664	84920	153199	144572	133380	80046	131401	136272	181161	68858	59381	106609	102918	149243	43008	347956	233247	280555	186082	142904	167534	137844	150773
286	An	Animal	33208	Metazoa	An282	Geotrypetes seraphini	19243	233232	185632	230361	53730	62751	69147	75481	75934	178335	132491	269064	217401	328710	234963	148569	123796	196017	352512	428382	393587	144960	158379	229474	134326	165107	138491	251513	214933	137839	123145	189979	187991	156634	114493	336500	394194	350074	271984	246501	203287	204553	130696
287	An	Animal	33208	Metazoa	An283	Gigantopelta aegis	22553	206552	180345	199553	98362	79588	69163	104672	73285	187558	99358	249613	306451	352874	355172	189399	103068	183959	323198	407276	327520	197322	155884	237578	108149	143096	175594	237871	228396	162915	118074	187339	155147	157135	96238	305564	403063	363913	296350	230796	226494	142928	110293
288	An	Animal	33208	Metazoa	An284	Globicephala melas	18559	190753	327034	161592	102691	47647	122231	65263	137794	127088	135217	165237	204988	223971	285519	106866	135585	125327	383034	312677	446653	111981	257591	172543	190225	106468	172105	154304	215728	75390	80775	134036	135445	214351	70129	437270	256364	345538	220905	171373	213292	185214	242174
289	An	Animal	33208	Metazoa	An285	Glossina fuscipes	12387	171644	100459	112185	62851	126883	65235	54323	24807	62794	23651	311920	119285	271497	99603	76801	65149	244729	96302	330693	130186	150891	103661	78953	26743	137914	51070	186807	70309	168893	220931	176899	78454	34909	72540	59918	331812	130100	161570	175662	89283	95655	57758
290	An	Animal	33208	Primates	An286	Gorilla gorilla gorilla	20727	212706	315674	185638	86932	51501	116786	69636	129094	142273	139943	197988	209764	253708	279871	124298	140073	148510	394075	350641	452932	122566	251216	192421	187363	129949	171739	183013	222233	87981	91757	149324	154996	217163	82979	438126	293708	360792	243913	197125	219548	208050	231644
291	An	Animal	33208	Metazoa	An287	Gouania willdenowi	22975	281180	284390	205322	99343	93277	122096	91909	85389	191213	186058	170788	368066	282115	439830	166586	149246	171436	489230	326617	631098	174686	224329	283882	163192	130331	250823	174048	334452	87237	82236	160404	149988	262933	88534	570878	365784	422790	330232	222270	276495	241349	213784
292	An	Animal	33208	Rodents	An288	Grammomys surdaster	21422	233052	288281	188996	69631	55255	101810	77138	115622	146283	140093	187192	225729	253657	294553	134083	133290	144688	396821	336740	453079	133434	232449	196653	169470	131674	171164	181809	244258	88927	84454	157351	161264	223113	96184	441889	270945	383055	256436	200568	238085	221320	202347
293	An	Animal	33208	Metazoa	An289	Gymnodraco acuticeps	24716	262439	321228	209389	112721	75115	136492	72744	101974	192800	209367	162252	372969	269464	456955	149291	167107	155533	507334	293981	681989	153729	254637	267939	208070	124139	248117	151258	351809	99741	71581	144272	130576	284198	74653	611005	331535	457879	339414	186179	311818	229226	260164
294	An	Animal	33208	Metazoa	An290	Habropoda laboriosa	10069	114203	57815	114725	69234	53764	26802	53575	20591	112167	58178	195474	115692	198552	120196	68914	51101	163233	99013	272340	147561	111575	63412	116483	31771	88418	60567	136005	87448	121195	150782	119463	86727	52245	51661	80188	249835	143931	134643	114308	96059	90808	34268
295	An	Animal	33208	Metazoa	An291	Haliaeetus albicilla	13690	148258	102568	141031	24847	35495	37120	38732	41730	102516	78711	143066	134199	191620	141901	74142	72449	106759	207548	256514	226919	82239	89739	128049	78531	85101	80599	134607	119457	74837	66974	104556	109825	97779	55677	200298	225046	208965	152676	137562	114524	119899	74342
296	An	Animal	33208	Metazoa	An292	Haliaeetus leucocephalus	15183	189214	198305	177327	62755	47887	80311	50787	91239	121166	108085	168014	188087	234083	216568	89593	116441	128921	300511	305896	353526	107677	164666	160591	138414	102568	126209	157219	179244	86991	77251	129168	130079	158797	65329	323845	267406	291031	204046	163818	171145	151615	150307
297	An	Animal	33208	Metazoa	An293	Halichoerus grypus	21268	199544	344535	164784	109818	48592	127611	67551	144273	134764	139660	179823	214285	237107	295749	116268	141898	132842	397125	326268	464928	116676	270095	179561	200869	115144	178615	169372	231271	80866	85653	143911	143682	229347	75169	455137	271559	364955	240149	185275	228967	191989	255543
298	An	Animal	33208	Metazoa	An294	Halyomorpha halys	14448	168046	74594	122476	29811	36664	19058	39856	21090	129939	94624	228908	118569	252242	112975	88615	52952	152889	112289	348904	133854	128386	61741	156760	48704	116394	58483	184269	95407	138951	148892	126207	141292	79658	69699	83606	314837	172226	160104	165411	107895	142189	45065
299	An	Animal	33208	Metazoa	An295	Haplochromis burtoni	22734	271682	268654	221083	84663	79734	118270	76947	85742	180637	179865	187002	318753	288360	382255	139722	152759	156316	463575	312647	590927	170077	231620	254669	159550	124135	218718	176353	296592	98908	74699	152114	152937	244902	85493	511466	335795	413234	303582	208866	253728	230284	198168
300	An	Animal	33208	Metazoa	An296	Harpegnathos saltator	12654	103285	108890	95048	143548	56647	65100	64974	46391	100058	71917	180291	159361	185828	195109	56954	82082	147302	152070	225178	239363	104255	134932	94042	42209	87554	89135	115981	148129	130843	104543	146799	67817	99690	53336	151400	209259	220459	166301	101979	138131	72340	58652
301	An	Animal	33208	Metazoa	An297	Helicoverpa armigera	13818	155489	129421	109275	126889	46862	84932	51937	44428	103544	74679	164800	180082	198790	209806	70325	78401	138425	146791	264800	214915	99929	140902	109548	56472	84446	99148	118914	125117	136643	105668	119525	74032	103039	80481	168294	244300	221411	167279	101362	158906	112355	88445
302	An	Animal	33208	Metazoa	An298	Helobdella robusta	23426	145818	126550	127903	51202	41288	32815	53114	22750	151917	96468	313474	346152	315754	205876	101583	102179	210276	166384	306925	187826	129683	109892	130386	57275	112569	108311	202065	181390	143391	125467	192686	108010	110624	78583	154541	392429	233722	207291	197192	179051	92234	58227
303	An	Animal	33208	Metazoa	An299	Hermetia illucens	13991	146466	100343	148134	76878	78301	50973	94669	45453	75267	48386	253671	152098	264464	147571	77468	72025	211997	116752	330113	171576	120612	89654	165398	50878	116162	67471	201417	127457	127528	127399	160899	111518	73818	84053	101398	305315	191362	167202	139412	159086	99120	60663
304	An	Animal	33208	Metazoa	An300	Heterocephalus glaber	19926	208694	321274	180247	89523	45848	119390	69021	129143	132163	140974	179526	205597	234548	286026	117840	142956	133554	396167	316124	452781	118650	256219	177420	188793	117974	177555	168101	229472	80517	81310	142757	143762	221447	78362	465869	261804	356578	240794	184048	229131	201644	235914
305	An	Animal	33208	Metazoa	An301	Hippocampus comes	21047	185025	371993	156966	172102	72091	173307	91044	111601	126925	157776	143648	315806	220389	441197	103584	176998	173370	398380	269863	563510	136448	319695	196199	146415	104479	235131	140240	305686	59789	54955	182360	132937	268080	59760	476535	281577	403744	292004	168477	270816	162406	239372
306	An	Animal	33208	Metazoa	An302	Hippoglossus hippoglossus	22270	247604	334098	191039	122638	78030	135838	81222	102748	176163	203148	143968	365786	244014	469677	142947	162027	137912	512371	259548	682191	163887	271708	261246	185213	108935	252965	136774	351249	82657	59268	138686	114131	292948	61231	618761	298996	445416	323005	166112	308950	218317	245851
307	An	Animal	33208	Metazoa	An303	Hippoglossus stenolepis	21835	243916	328872	187911	120578	76779	133979	80252	101180	175118	200473	141369	359623	240980	462232	139175	158506	136080	505058	258291	674983	160849	266910	256629	181970	107223	249017	134196	344372	80794	58078	135725	112146	287239	60163	606882	295408	439487	317030	162114	301626	214672	242117
308	An	Animal	33208	Metazoa	An304	Hipposideros armiger	18960	191201	304049	160973	89793	48543	113756	64956	126878	121594	127002	167501	202816	219684	277682	108388	129766	127622	368672	306282	425361	109573	241514	166450	177846	108672	164235	158631	211645	75582	79614	134832	132777	205225	72750	424673	255020	334379	224610	173351	209139	184192	222487
309	An	Animal	33208	Metazoa	An305	Hirundo rustica	15499	179498	242291	164491	88783	39198	102115	42708	105415	112700	127728	146597	199040	216453	237275	85983	125989	108372	328695	274694	401035	91407	196627	157807	161217	83213	150212	138982	199364	72456	62977	113762	108674	174798	46284	397899	246423	304334	200156	147683	190284	143373	187298
310	An	Animal	33208	Primates	An306	Homo sapiens	19850	213559	323249	187108	89097	52129	119972	70319	132275	142934	140481	197831	212987	255933	287974	124438	142859	148603	401364	352949	464765	123881	258040	193721	191094	129622	174799	182397	224965	87790	91638	150213	155373	220601	83043	449485	292377	365013	244092	196707	222373	211342	237781
311	An	Animal	33208	Carnivora	An307	Hyaena hyaena	20026	192036	347468	161743	117230	47963	131019	67310	143491	129579	136168	174443	214636	227800	300089	113206	141429	127087	392587	319133	459877	111942	273712	176007	196468	110233	178393	165975	232994	80113	83006	139511	141165	228256	73909	458728	263688	359732	236840	182556	230144	188345	252536
312	An	Animal	33208	Metazoa	An308	Hyalella azteca	18573	215172	249407	147687	149721	82403	146779	72435	66239	101237	83109	171622	256320	220503	323109	77845	121949	171056	241529	278962	306387	132984	246002	136815	99976	107342	162948	135040	202047	77867	66934	155607	123248	206222	68043	282366	229439	260984	207673	119629	212884	196794	150838
313	An	Animal	33208	Metazoa	An309	Hydra vulgaris	19469	167721	33797	163156	20076	61577	24103	55323	11974	131614	31975	380550	150109	326466	96468	127490	58115	230080	79000	397028	120231	145276	41944	147470	33220	134255	46912	304171	66751	199246	276225	148877	176794	33446	79974	45636	503093	153864	168974	323753	61893	121062	20341
314	An	Animal	33208	Primates	An310	Hylobates moloch	21770	216714	327038	190100	91033	52899	122827	71900	134967	143650	142015	200274	214927	258358	288871	124125	143746	149856	404142	355663	466439	125328	260322	194135	192990	130033	176563	185946	228432	88272	92510	151445	156787	220927	84300	453133	297679	371840	248146	199650	224329	211995	239076
315	An	Animal	33208	Metazoa	An311	Hyposmocoma kahamanoa	14061	146473	112503	123869	117927	56471	80177	60414	44548	107374	59571	184737	165774	201825	196868	69677	78128	155798	127647	285639	188777	105136	125061	111838	54195	91675	91711	143684	111625	133138	117326	134205	94823	88958	82083	132383	275173	189905	162925	121580	138911	116935	71079
316	An	Animal	33208	Metazoa	An312	Ictalurus punctatus	22862	265894	256981	216264	113223	93864	137606	82559	90081	178275	158527	200196	323835	303609	379526	157865	153455	159972	467222	318722	614382	173602	234010	256320	142045	142308	218787	188390	305948	103624	88142	158485	158225	251033	95436	508443	351416	414225	317969	204947	273615	234327	176856
317	An	Animal	33208	Rodents	An313	Ictidomys tridecemlineatus	20834	219939	306838	186583	70100	51943	111387	71137	120274	142522	142094	200957	211263	257440	280530	127131	138064	151782	392680	349592	445934	129291	238355	195161	181648	129325	171579	187747	233322	90240	91687	158753	159580	220266	88412	442899	286767	363721	250076	202036	229350	216070	227912
318	An	Animal	33208	Metazoa	An314	Ixodes scapularis	27778	181198	368004	207245	225508	87361	182584	104878	157531	109522	170448	121367	309647	178133	469203	84240	205462	168052	339722	318667	458241	131793	296665	201107	153149	96216	234759	142995	266098	84006	52570	156070	164587	305139	89795	437255	223574	444297	267318	172710	300577	130919	219278
319	An	Animal	33208	Metazoa	An315	Jaculus jaculus	18845	204952	299605	167342	82401	49793	115787	66767	120778	126356	130695	168746	204696	228018	284208	113344	131231	131783	372463	309053	431118	119203	235792	176031	169045	115485	167087	162049	219630	75366	76528	143184	141010	207636	78408	426783	246969	352810	230881	175861	217128	196292	214141
320	An	Animal	33208	Fish	An316	Kryptolebias marmoratus	22096	259064	315925	183934	124886	68595	130333	81443	109931	173884	194819	147336	364277	247452	448565	135045	166721	139691	497682	295351	635500	156681	259500	253213	176358	107077	239320	153490	328310	82737	70389	140066	136801	264206	59088	601632	333082	427998	304239	194796	292171	220841	226587
321	An	Animal	33208	Metazoa	An317	Labrus bergylta	24906	272046	306383	211771	108946	80760	129233	79784	92894	197740	203133	159447	377300	267830	463609	154483	156608	154427	512634	287762	686029	172943	250422	282058	184243	123440	241793	148649	355465	92659	72096	146715	143295	283439	74456	598981	340104	450588	332921	196027	299146	243353	227292
322	An	Animal	33208	Metazoa	An318	Lacerta agilis	20350	236740	267125	214403	83442	55396	104777	64296	108040	152157	149626	207505	248923	281993	280887	120878	163625	181910	369483	406066	434415	123137	222027	215944	185426	139368	172882	209713	238177	110156	89041	197761	179540	214730	84310	377130	336994	385770	268282	213971	243626	203212	178837
323	An	Animal	33208	Metazoa	An319	Lagenorhynchus obliquidens	18441	190095	325045	161489	101464	47219	120722	64763	136092	127286	134617	166031	205215	224711	284852	106832	134991	125491	381827	313258	446277	111580	255645	171819	188775	106641	171199	154850	215435	75937	81268	134003	135322	213038	70194	435715	257180	345714	221363	171875	213181	184545	240058
324	An	Animal	33208	Metazoa	An320	Larimichthys crocea	23344	273736	324616	218837	105262	86641	132752	80899	96594	193303	204082	168404	371644	276427	464557	153119	162345	159814	516732	299178	679690	183612	267082	276861	171789	125424	248150	157076	351619	97556	70852	154592	137106	281545	80635	595341	335957	456409	334874	192659	298668	243160	227293
325	An	Animal	33208	Metazoa	An321	Lates calcarifer	25413	298821	338227	238079	92205	89165	134695	81356	97445	211863	224332	187468	379389	302005	472072	170397	166024	158485	557195	302847	728831	196424	269960	294734	189962	134813	255470	179070	360374	105577	75772	157048	144743	294092	84932	650661	356295	472282	348010	210760	310794	263235	244473
326	An	Animal	33208	Metazoa	An322	Latimeria chalumnae	19775	215584	163612	208813	51115	52669	56450	62428	67212	162158	131909	228425	228191	284845	234503	134126	109412	174478	326179	387806	373602	131441	133855	214049	135138	131950	132810	223913	187514	120082	116616	166478	170971	136223	100595	301635	354993	338544	241710	230376	175810	178241	116390
327	An	Animal	33208	Metazoa	An323	Lepeophtheirus salmonis	14162	139397	70159	108038	26834	64518	26602	70215	22323	115749	43895	283783	112926	279941	110756	98735	47831	189496	67055	315162	172602	105735	49348	189517	54854	130386	48251	233766	104028	119635	145572	117432	155132	97551	70361	44850	325454	181997	153878	208401	95703	141299	70474
328	An	Animal	33208	Metazoa	An324	Lepidothrix coronata	15313	173117	226202	166418	73398	39577	88895	43002	101857	113322	122898	148100	196947	215194	231754	88110	117083	111847	315407	278351	381871	94032	176191	157372	162017	85605	143140	139914	189927	75736	66016	115283	110962	170073	49289	371475	246690	296366	198518	148607	181224	143923	181179
329	An	Animal	33208	Metazoa	An325	Lepisosteus oculatus	18789	185154	278800	164807	110210	42499	115448	52879	109697	135922	166955	155636	250977	213391	329826	105207	146049	107954	408223	268145	505590	99975	225133	183774	196087	89505	181042	157966	242617	81533	64080	119235	116802	192956	58931	491010	248582	377511	240181	160439	238641	165102	222627
330	An	Animal	33208	Metazoa	An326	Leptinotarsa decemlineata	13841	120197	74283	98707	39160	29650	18161	41052	17426	128038	72811	208198	137146	218113	126296	77053	52740	148546	106454	317292	134402	96902	55846	139585	42740	88687	64059	155787	104112	135893	102090	154327	81317	70453	62063	98415	311140	152077	145022	132113	131101	101528	56981
331	An	Animal	33208	Metazoa	An327	Leptonychotes weddellii	21892	184245	304610	152708	87194	44607	108958	62046	126394	124042	127126	168099	197082	221663	268256	109008	127513	123268	363738	303601	423814	108814	237277	164751	180376	108365	162070	158582	212417	75769	80495	134462	134227	208179	70137	412289	253027	334801	223065	174472	210518	177955	226396
332	An	Animal	33208	Metazoa	An328	Leptosomus discolor	13779	144387	121450	131629	36777	34664	44988	38591	50169	96878	81285	129771	144068	181422	156083	69529	79454	99576	216211	243389	244165	79557	103856	123506	88560	77512	90343	125160	130500	69486	61480	101732	103424	108432	49863	220494	214112	216940	151783	130791	123525	116333	88725
333	An	Animal	33208	Metazoa	An329	Limulus polyphemus	22858	249744	108939	192244	31594	90430	35828	102176	41582	207860	92215	329752	237840	376973	216926	189681	67569	269567	242580	550311	235318	194525	89049	269304	82422	189446	117813	287329	151048	181401	219399	204508	232142	95492	131648	162141	471813	280038	248437	305016	153951	215670	75155
334	An	Animal	33208	Metazoa	An330	Linepithema humile	11609	105439	90683	104145	124953	53923	56732	64749	35834	109521	52481	212213	137560	213542	155478	60474	76014	158840	131269	260068	193584	99231	116866	105211	29769	93292	77771	141140	125204	136207	124175	143746	80103	82714	56030	124034	247759	190451	155238	125864	115572	73354	50739
335	An	Animal	33208	Metazoa	An331	Lingula anatina	26940	272400	251345	300460	84705	87987	76266	67371	52224	256723	179270	331764	312236	422026	388450	197370	130458	259474	383227	503076	438145	236075	203576	291248	184663	182996	175745	263519	223352	227893	174128	241580	198985	152939	123615	337142	487036	423452	349299	303963	233537	208865	147900
336	An	Animal	33208	Metazoa	An332	Lipotes vexillifer	18765	187878	328564	160442	102429	50669	125156	62603	133234	119099	127747	162559	204183	224184	285679	101183	131288	121930	378568	308757	439399	113847	261147	163496	182700	104798	168471	154768	220213	72689	78568	133003	131181	207672	67863	440807	250741	341006	221136	168978	211973	177182	231535
337	An	Animal	33208	Metazoa	An333	Loa loa	14903	107745	33436	119120	38806	73234	25190	75113	27437	54173	28567	188454	60759	209816	54733	70693	38972	125612	78076	242359	78318	107438	39327	83524	21921	93612	29991	153843	72678	93758	114883	113048	89317	30898	45125	58178	206765	94799	125314	125903	77696	51002	17554
338	An	Animal	33208	Metazoa	An334	Lonchura striata domestica	15547	176274	246017	165638	87834	37699	108726	40702	110067	109138	122646	148792	193331	215039	233865	84215	123945	106304	326950	268675	399038	90923	201220	153034	162388	84458	147497	140652	195406	72001	62026	112156	107593	170274	46415	401081	243435	300018	200112	145929	188297	140941	189109
339	An	Animal	33208	Carnivora	An335	Lontra canadensis	20360	201537	345281	165225	111787	50099	128424	68326	146320	134349	138776	179637	218144	236242	304603	116702	142326	130572	402995	326256	472921	118214	271002	181679	200440	114793	180243	170410	237649	81703	85054	144936	145609	233353	75720	463873	271140	368892	242829	185593	235871	194038	254846
340	An	Animal	33208	Metazoa	An336	Lottia gigantea	23825	213029	84036	122937	29090	62779	18711	70482	19343	210999	46845	343395	147612	398968	128262	176460	32179	229210	137236	418230	143120	216090	52481	183302	45366	161498	56302	236829	114742	229395	309315	142830	100546	48943	105720	87563	453282	176603	208701	262793	115893	135664	50113
341	An	Animal	33208	Placentals	An337	Loxodonta africana	21275	215139	313829	182273	78664	53190	110527	68504	124808	140862	140176	191700	219316	244582	283763	132575	140558	142730	389903	336089	445247	125817	243781	188058	188431	126156	176913	191409	240287	92134	94286	158155	162225	230012	88568	442707	285075	360107	256290	211557	237810	208351	228823
342	An	Animal	33208	Metazoa	An338	Lucilia cuprina	15536	208810	149535	130667	50068	161333	62685	38611	12602	86692	18552	385119	115282	350373	82178	106519	41310	298869	118078	402450	136441	224438	107198	83664	20672	157857	54164	220775	74330	182553	248503	204304	82043	40249	86533	69496	393258	141049	191975	210065	92031	114108	103679
343	An	Animal	33208	Metazoa	An339	Lucilia sericata	14691	205798	153141	115069	38695	154038	59790	37650	12841	93645	22385	390142	114869	342279	82894	110905	44953	293598	114062	401808	138649	210883	104599	82050	14501	157990	55764	210079	67233	193730	234519	217514	79490	39383	87775	62671	393984	154024	187588	207258	96929	112395	115090
344	An	Animal	33208	Carnivora	An340	Lynx canadensis	19830	195420	339149	165386	107205	50193	123872	68421	140143	133478	137366	177082	215341	233440	296167	116617	139627	133317	388064	327121	453294	116742	264860	181612	195276	113437	177754	168352	231608	82225	85076	144368	143852	225148	76403	448006	270589	357026	236607	186201	227536	192103	248960
345	An	Animal	33208	Metazoa	An341	Lytechinus variegatus	22654	275407	215491	267232	86493	100799	67327	96146	66875	228648	176837	313900	295097	502851	322490	176847	129507	267939	315613	478465	428016	266176	157538	303505	142812	202933	139691	233956	325948	166052	133278	189777	244345	221317	140691	221944	344476	432248	334644	230602	272442	228327	130874
346	An	Animal	33208	Primates	An342	Macaca fascicularis	20778	212308	318109	185620	86645	52808	119214	71269	131496	142177	140808	195822	211893	253047	283820	125265	142035	147097	398249	348379	459320	124902	253294	194154	189773	129475	174286	182474	224071	87081	90916	149706	155489	219122	83001	444911	291131	361829	243712	197167	222533	211770	234712
347	An	Animal	33208	Primates	An343	Macaca mulatta	21256	219769	333590	192274	94819	54698	126012	73756	138270	146064	145825	201262	218599	260234	294130	128342	146722	151786	412608	358810	477209	128824	265706	200628	198856	132786	180758	187171	230833	89642	93210	153717	159534	227213	85797	461789	298446	373704	251199	201716	229358	218624	245941
348	An	Animal	33208	Primates	An344	Macaca nemestrina	21225	215916	323903	188868	91367	53449	122748	72141	134674	144457	143626	197621	213721	254879	287125	126562	144354	148733	402388	350830	463095	126362	258991	197101	193875	130540	176630	184577	226025	88083	92067	151851	157745	222839	84469	451666	292508	364264	246650	199470	225149	214134	239231
349	An	Animal	33208	Metazoa	An345	Manacus vitellinus	14414	170066	186209	163069	48200	38301	69949	41530	79711	112354	117682	146614	185086	210449	208214	87483	105858	110022	290501	274872	339831	90801	145212	152275	136871	84144	129446	139262	176902	75591	65674	113282	110434	153943	48493	327548	243097	277172	188174	148004	165918	140473	146051
350	An	Animal	33208	Primates	An346	Mandrillus leucophaeus	20359	205270	294613	179217	70107	50726	105213	68885	120643	137499	134398	191400	204832	246708	270434	121084	133601	142336	379926	338346	433776	120394	230564	186937	177187	124288	165195	178936	217318	84474	88981	145153	151226	209038	80586	421113	282359	348633	235685	193260	213597	202203	216056
351	An	Animal	33208	Metazoa	An347	Manduca sexta	15943	145064	146349	121527	190146	52188	108754	56578	58055	109729	80275	188269	195897	210161	240630	73245	94132	157124	155781	286997	252452	111646	167883	123331	64672	89096	119740	130973	137663	164594	124570	140124	83254	122155	77582	187101	286666	225815	186095	118328	169444	106753	94018
352	An	Animal	33208	Metazoa	An348	Maniola hyperantus	13005	130571	115699	114349	141263	45581	83064	56332	45990	107876	66474	174614	169102	195062	198571	69109	78460	145597	131145	271434	201879	95859	131739	105631	59338	80807	98093	122136	116024	147124	118930	122293	77214	96307	80870	155651	262720	193404	158906	116008	141458	97248	82795
353	An	Animal	33208	Metazoa	An349	Manis javanica	20674	214980	337287	183777	99549	51039	126313	66632	139546	136197	147518	183750	206119	239592	289135	120120	145954	135762	400995	323672	456644	121892	268172	182813	202271	121562	178809	173663	225727	84284	87671	144576	150738	230514	79112	463193	270393	353554	243280	189612	228490	206752	247473
354	An	Animal	33208	Metazoa	An350	Manis pentadactyla	20190	212517	333757	181641	98799	50053	124096	65887	137335	135867	145911	183054	206058	238646	287813	119422	143824	135127	396073	324146	451983	119946	264401	182069	199048	119834	177326	173427	225349	84309	87917	143940	149476	228788	78543	457753	271046	350975	242288	189050	227650	203519	244034
355	An	Animal	33208	Rodents	An351	Marmota flaviventris	20885	219588	312356	186048	77568	51745	116357	70718	124109	139462	139612	200893	212656	258717	284119	124769	137181	150138	393968	349045	451902	128875	245336	193301	183145	127533	171183	188102	234914	89566	91321	157702	157791	219882	87668	449521	285351	365544	250834	200862	231267	212451	228730
356	An	Animal	33208	Metazoa	An352	Marmota marmota marmota	21004	218901	295783	186154	65613	51932	106121	69437	115776	142397	139320	207497	211457	262330	275130	126456	133308	154600	382399	350967	434439	132621	229199	192334	177396	129695	166855	194191	232209	93495	97875	163120	159810	213475	89983	429455	289815	358432	248933	206284	227844	212781	218213
357	An	Animal	33208	Metazoa	An353	Mastacembelus armatus	22577	285600	286905	238049	69542	88168	114280	76877	87103	193299	195152	196849	332940	299614	409754	166535	146986	161528	503679	311225	623681	189019	234915	266047	172635	144560	222459	189632	312192	106468	78161	158197	154953	246578	92658	571736	348740	425558	322857	216662	268596	255134	207310
358	An	Animal	33208	Rodents	An354	Mastomys coucha	20266	233191	288597	188287	72893	53629	103778	75867	116310	144470	141709	184595	218829	252492	286758	129466	134457	144813	392425	332282	450359	130498	234113	193386	171793	130433	168936	176633	237442	86458	82877	155649	158663	219748	96386	432369	264976	376348	250754	193745	231583	220439	205164
359	An	Animal	33208	Metazoa	An355	Mauremys reevesii	22876	250037	305312	228250	90101	57867	113670	67710	128876	185114	162864	231407	258131	302491	301947	138208	177273	175186	434025	394308	512602	130441	236210	222424	228868	149934	187835	217540	272770	122827	107889	168063	169087	225044	99314	492080	367542	386876	287683	216412	261162	200153	227942
360	An	Animal	33208	Metazoa	An356	Maylandia zebra	25976	315975	306946	257690	96690	91939	133889	88711	96653	214876	207432	217347	370783	338067	442875	168229	176890	182524	535132	366302	681956	196737	262901	298174	180941	144956	252429	205566	346687	115114	87737	176205	178122	282237	97744	596187	396699	482016	349414	243925	295689	264084	224314
361	An	Animal	33208	Metazoa	An357	Megachile rotundata	10787	117132	64010	116849	75607	55174	29786	61154	23763	116381	58810	202460	125289	209237	127536	72104	53705	167851	104695	297099	146042	115591	63071	123212	32893	91683	62035	140618	93749	127337	160481	126266	87607	51542	50694	87306	267756	150773	140508	122357	98572	94394	41728
362	An	Animal	33208	Metazoa	An358	Megalops cyprinoides	25400	212328	468278	202108	177874	65651	199951	66930	171190	146541	239392	156760	384276	235850	535558	117838	219201	113933	603081	252745	826478	138107	361145	217231	297807	100054	286059	159051	389347	85766	50093	128799	113329	298624	69661	775163	269806	561719	350461	165843	367435	192412	375401
363	An	Animal	33208	Metazoa	An359	Megalopta genalis	10394	101832	83762	98838	100983	46039	36965	52308	37198	102505	70100	166206	141008	174663	161048	57076	65800	142286	122538	237307	190131	95722	96084	104441	43915	78600	72207	114312	114754	111585	115355	127691	70600	64767	50279	121146	220654	176217	138885	95308	118317	76194	49436
364	An	Animal	33208	Metazoa	An360	Melanaphis sacchari	12314	125198	62921	103895	43501	57945	24066	51077	27401	100504	31573	274056	123159	244083	115706	94368	40581	193054	73405	316873	76504	116614	60675	113947	24390	102192	53771	196674	70287	155585	214546	131474	84274	35112	60286	56528	358199	102821	154552	181055	76370	87003	30948
365	An	Animal	33208	Metazoa	An361	Melanotaenia boesemani	24307	309408	285302	251175	76010	90394	119158	85706	93480	214376	196997	208376	355157	337731	416801	169772	160850	184611	511948	359897	637647	197158	234723	297321	169871	156501	229502	201321	330440	109116	89572	176988	183896	254997	94713	569952	387235	448866	344778	239008	281565	263928	206998
366	An	Animal	33208	Metazoa	An362	Meleagris gallopavo	17848	193065	172817	185569	52096	49470	76879	47716	75078	123011	110700	164337	182391	234240	200133	93361	116599	123076	296893	297080	342131	104848	151079	161345	127379	99142	127686	154391	175324	83704	73614	124627	126519	146913	59468	329275	256932	281498	200686	162271	166739	154068	135741
367	An	Animal	33208	Metazoa	An363	Melopsittacus undulatus	16464	208041	214720	196240	70363	47677	94156	49211	104559	123812	123912	170776	197282	249617	226485	97372	125736	127231	331952	304542	396345	114410	179241	170586	162526	109880	137534	158023	197012	87655	75238	128904	129229	176409	62628	377979	260262	317515	219696	161547	191240	163111	173126
368	An	Animal	33208	Metazoa	An364	Meriones unguiculatus	21574	218843	318144	177228	92404	49514	117662	71801	127726	134660	145210	168462	224297	233256	302883	119723	140582	130866	403333	318382	466381	119105	256034	182066	179341	116954	178568	163707	237812	79031	75167	144140	147892	227748	82225	463700	254467	378975	244933	183365	236590	207364	223490
369	An	Animal	33208	Metazoa	An365	Merops nubicus	12830	126858	113726	117969	25784	28090	39815	30442	41606	84760	80267	108402	133268	155657	142672	61875	69571	82233	198849	207476	229038	67090	92066	106076	82520	63506	86480	106919	120864	59664	51565	84780	86292	102183	40957	212367	183438	199486	134344	112848	114366	101970	84190
370	An	Animal	33208	Metazoa	An366	Mesitornis unicolor	13983	137699	124152	128900	37362	31879	48418	36849	50520	91690	79949	122297	143427	172185	156115	65276	80827	92787	216930	226579	247965	75585	104726	117787	88475	72507	92593	117168	133538	64563	57100	95820	95820	109661	43927	228808	201491	214283	149203	124753	123218	110778	92758
371	An	Animal	33208	Rodents	An367	Mesocricetus auratus	21809	237684	316445	196744	82785	56344	113426	77758	123531	152028	152635	190302	233287	257728	314290	134435	145865	151295	416903	345646	478304	136387	253683	203070	185536	134284	183831	182419	249785	89998	83973	163585	162330	234196	94693	467803	278626	395847	265067	199722	248381	227125	227930
372	An	Animal	33208	Metazoa	An368	Microcaecilia unicolor	20805	241266	188902	241556	49393	65383	69721	76696	77340	187219	139158	271192	232147	340421	246553	160582	130450	195235	375046	436804	415639	153756	159961	239835	140837	168823	149666	255662	229034	139406	123634	193576	191099	161847	113889	369269	406267	369981	283586	256564	218345	210683	136075
373	An	Animal	33208	Primates	An369	Microcebus murinus	20651	203645	345725	175704	112122	49374	133364	67976	142548	137530	142468	184494	220653	236020	306347	116609	149497	141536	399662	336169	466675	116547	277786	183983	199262	116847	183156	173333	233913	86992	89121	146096	146822	226264	79203	467028	282866	365135	243772	190385	234496	199497	252270
374	An	Animal	33208	Metazoa	An370	Microplitis demolitor	12119	150558	55931	119253	59378	85721	33435	61106	26681	107997	28348	305705	96112	265544	132746	85160	46559	181591	97273	313947	125566	129420	55740	131806	34376	106499	58725	205229	77238	148142	179618	125608	106024	57068	58662	74572	353261	107625	144208	170804	77527	90485	39326
375	An	Animal	33208	Metazoa	An371	Micropterus salmoides	27356	308176	346526	250222	102165	93675	140530	83583	104947	220130	226598	200030	395789	313786	487630	182140	176035	178043	566431	333271	736878	198398	286312	302533	200070	144437	265480	190599	364580	113460	80816	174482	163325	295026	98454	654677	375072	498028	361545	224897	318257	271413	250740
376	An	Animal	33208	Rodents	An372	Microtus ochrogaster	20210	223143	296639	179612	77200	53629	108949	72425	119063	137418	138458	174326	222928	240954	294774	123421	135709	136231	392593	323658	450189	126397	236354	186288	172664	120460	172053	168295	239716	80648	76912	151610	150619	223203	86518	445269	257060	374566	246213	186505	235839	211420	211575
377	An	Animal	33208	Rodents	An373	Microtus oregoni	25649	274269	360634	222342	94303	66075	131017	87567	141056	173922	171305	220345	271493	299785	357470	153355	163671	172631	476050	401436	546186	158501	287234	231838	208698	153498	208272	210699	292039	101277	95208	186286	185264	268909	107103	534265	325485	463834	302281	231064	285836	259887	257600
378	An	Animal	33208	Metazoa	An374	Miniopterus natalensis	18195	184903	300314	153999	80143	43359	105699	62637	122050	119083	132639	160747	206325	214110	282249	103470	131598	119325	373246	294687	431051	104455	234068	161057	176192	103436	165863	154998	215678	74229	76508	130055	129948	206358	69356	429863	246177	341894	220520	169610	211998	179378	222010
379	An	Animal	33208	Carnivora	An375	Mirounga leonina	19906	197816	337186	164493	105574	47758	123252	67479	140414	133094	136125	181273	213439	240312	292752	114536	138301	133046	393813	329006	460245	115978	264372	177716	195980	115631	174971	170393	229229	81066	85837	143489	143306	224442	74906	448901	274056	363050	238543	184777	225780	189819	248199
380	An	Animal	33208	Metazoa	An376	Mizuhopecten yessoensis	24521	230252	203726	226348	88400	101591	67067	106566	79480	188687	145450	305905	348711	395878	414316	227188	84604	247613	340431	437792	398975	229652	160464	293984	145704	174413	168868	240123	252632	223557	154127	187129	190114	168545	144245	279856	458009	388925	347545	260316	240294	190015	129842
381	An	Animal	33208	Bats	An377	Molossus molossus	19405	196516	325040	163901	97776	47627	118787	67624	133935	127386	135372	171670	215600	226525	300097	110713	139636	129772	393690	316485	455562	114276	254883	171366	188711	110602	177513	163084	227304	78733	80567	138767	135226	216795	72891	460326	263031	359990	234567	176381	225294	188784	239677
382	An	Animal	33208	Metazoa	An378	Molothrus ater	15964	184814	264178	172019	86396	37952	113875	40117	110796	111209	135336	147723	201846	218360	244154	86634	131106	105376	346713	268034	426244	91762	212328	156774	173556	83397	157407	140668	206696	70637	60777	111152	106272	182202	44423	433024	243723	313739	205916	148308	196610	147624	209279
383	An	Animal	33208	Metazoa	An379	Monodelphis domestica	21045	238819	276452	187918	54741	54110	79503	85111	105520	170444	142445	249310	206119	298644	249294	149152	126013	190416	367340	415967	407684	136402	210535	232639	182564	162240	151152	227357	238012	110164	115205	182745	193599	217327	108568	354219	347829	361515	262585	232519	228475	232032	208170
384	An	Animal	33208	Metazoa	An380	Monodon monoceros	18371	190632	325655	161799	99267	47351	119779	64669	135930	126690	135241	165999	204632	224924	285020	107549	135262	125335	382591	313036	447553	112326	256395	171496	189133	106949	172278	155027	215879	75471	80746	134288	135801	213601	70217	436751	257399	347229	221856	172525	213252	185186	240662
385	An	Animal	33208	Metazoa	An381	Monomorium pharaonis	14018	120487	100039	121060	128372	69026	60101	79957	41165	126765	63692	254382	152501	248105	169639	75357	79507	185320	141053	298033	218686	124720	115786	121746	40263	111469	81638	177644	135509	162382	159659	156989	97950	91315	71861	124614	292262	209499	179145	157778	121933	88603	57369
386	An	Animal	33208	Metazoa	An382	Monopterus albus	21244	261862	269906	217390	62713	79359	107533	71895	80336	174794	183389	175700	300189	274290	373222	149930	137971	143795	467844	274709	587052	170277	224846	236344	160395	134576	210500	170792	286189	95615	67412	148461	139589	231523	88363	525228	302921	402206	300555	195500	247187	232864	194965
387	An	Animal	33208	Metazoa	An383	Morone saxatilis	20657	227702	277276	185128	82668	70426	115206	64513	83796	156877	173626	145632	302722	231628	379473	126043	135982	130479	433875	246128	571591	149541	227692	224658	156783	104138	205813	140501	280029	83707	57316	130429	116634	232660	71600	498729	275688	383604	278246	163632	246648	204412	201970
388	An	Animal	33208	Metazoa	An384	Motacilla alba alba	15629	186491	255501	171713	93122	39235	111817	42755	111910	113823	132705	148175	198974	217252	239077	87028	130025	108188	337043	274082	410006	92950	210344	160566	169243	84644	152554	140766	199353	71938	62202	114279	109867	177155	45908	410851	245937	307894	202832	148560	191566	148464	198802
389	An	Animal	33208	Rodents	An385	Mus caroli	21176	234345	297696	189777	76385	53561	106796	75920	118677	146182	143838	185102	227954	251293	298129	133679	138594	145701	400580	333030	461233	132186	240203	195306	175525	129185	176133	179883	247339	88069	83710	158149	159589	228077	95455	449167	268334	385644	257864	199022	241517	220486	210865
390	An	Animal	33208	Rodents	An386	Mus musculus	22515	244511	311164	198406	80865	55985	110462	79284	122343	159675	154275	196607	240435	264409	312964	144095	147127	157444	422171	350900	483741	140668	251612	207849	183802	139900	186835	188462	257651	94586	88582	166843	168579	240064	100484	466440	286577	405985	270463	210297	252000	232545	222127
391	An	Animal	33208	Rodents	An387	Mus pahari	20589	227951	296152	184619	77600	52652	105936	74967	118495	142198	142215	180646	224394	246707	294941	130351	136390	140652	394961	326019	455602	129463	237675	190771	174934	125222	174327	174938	243322	85661	81849	154155	155854	225799	92562	444706	261082	379550	252499	193424	239107	214996	210669
392	An	Animal	33208	Metazoa	An388	Musca domestica	14820	140025	207310	121135	47585	124776	74077	50169	27168	62581	34041	315734	134267	298449	109367	94947	52309	240376	136187	338774	165473	177507	136254	92111	26059	135734	72899	197987	87392	138150	111646	234599	62828	56854	73925	123303	310425	178408	188184	162067	122394	69893	126306
393	An	Animal	33208	Carnivora	An389	Mustela erminea	21031	209136	360541	171245	121788	52672	137141	71523	155141	140322	146324	182123	223145	239230	312202	121165	149554	135119	414213	333087	483493	122485	283744	190586	212194	117852	187002	173425	243178	83535	87134	149096	150504	242237	78003	476947	275571	376439	248404	189612	243425	204633	269845
394	An	Animal	33208	Carnivora	An390	Mustela putorius furo	19470	194614	325211	160189	99554	48783	120194	66174	139527	130230	135392	171235	208123	224276	289022	114118	136899	126606	385481	311752	447600	113884	252401	176778	193401	111187	173103	163015	227967	78286	81867	139942	141369	225133	73395	441310	257233	349299	231565	178393	226753	189401	243424
395	An	Animal	33208	Metazoa	An391	Myotis brandtii	19958	185928	307210	156209	80383	43959	105742	63491	126594	124514	135469	167216	213201	218489	288842	108204	135530	127322	378951	306734	439684	106951	235775	168291	183283	107768	172827	158996	227907	76610	79645	134358	129505	216721	68229	437135	256299	352756	230424	172822	221408	181823	233408
396	An	Animal	33208	Metazoa	An392	Myotis davidii	18790	174470	296616	147047	80554	41331	102227	59595	123116	116011	127924	157146	202314	206239	277425	100810	128065	119072	361051	288280	419831	100274	227161	157513	175463	100745	164599	149531	217167	71703	75097	126324	121615	205814	63960	419862	241153	333673	217828	163257	211233	170084	222540
397	An	Animal	33208	Metazoa	An393	Myotis lucifugus	19809	182921	307915	153393	90077	43165	110229	62817	128346	124433	132499	165925	209235	215456	284245	108716	134425	126689	372265	305708	432820	104547	237321	167242	181648	106848	171064	157489	221743	76229	78835	132676	128585	213465	67282	432508	255591	345806	226416	171255	217801	177197	229370
398	An	Animal	33208	Metazoa	An394	Myotis myotis	20214	195153	365381	163711	122063	45918	138440	67163	154082	128286	144017	170621	225281	225079	320386	109585	151547	130428	411520	316244	488515	110655	287289	175421	207438	110373	189301	162216	240543	77729	80691	137699	132426	235566	70029	493374	263110	377562	242939	175322	239898	189827	271703
399	An	Animal	33208	Metazoa	An395	Myripristis murdjan	23658	263058	390298	214437	112854	80682	153447	73019	113699	179661	229283	164105	362070	268762	475984	147880	174836	140836	551177	261908	741891	163961	315147	257921	202819	125135	257211	154821	356657	90802	59363	148683	127978	289792	75197	665170	306737	480311	333851	183579	312239	235430	273452
400	An	Animal	33208	Metazoa	An396	Myzus persicae	14993	138383	82773	120019	53000	63827	30279	57005	35417	114600	44095	295923	152308	266593	149816	106060	51912	212373	92461	351802	99713	129507	75320	129084	34202	113692	69089	216984	88178	174540	222466	159436	93539	45988	71073	79353	395514	130599	179528	201568	98908	96721	41743
401	An	Animal	33208	Rodents	An397	Nannospalax galili	20949	225216	290896	190304	69457	53263	104948	73790	115148	142839	139470	190422	212776	256363	277700	131903	135424	146138	392780	340354	437592	131867	232554	193839	173787	133020	168166	182313	235080	86454	86281	158117	158657	217333	94619	439677	275418	364350	251835	198401	231867	217996	211931
402	An	Animal	33208	Metazoa	An398	Nanorana parkeri	18744	202165	182980	187711	55842	63226	69252	64220	72440	158183	123307	228298	216428	292806	249506	133376	117931	172297	308653	362700	361049	131572	140160	223173	126278	138991	143543	211362	198466	130311	110875	159354	173982	144642	100666	308273	330344	323747	250595	216512	190433	173934	120341
403	An	Animal	33208	Metazoa	An399	Nasonia vitripennis	13602	145124	137928	112811	93241	49625	67101	66752	35593	110621	75302	200666	179483	214605	195855	61379	83267	158094	172735	272462	238002	108045	132178	124655	32899	82303	99725	145222	147955	121974	111804	128226	95305	126256	61265	150979	267370	230008	165923	130205	141691	88893	75441
404	An	Animal	33208	Metazoa	An400	Necator americanus	19153	127560	62567	107379	65384	68705	41186	75567	29709	67258	37502	119707	94314	171079	107359	60621	50006	112174	86298	209949	132296	90709	55671	120492	32941	75754	48352	117747	93172	66391	59398	91615	102609	70590	55798	77806	165494	129315	134260	97924	116308	78771	30304
405	An	Animal	33208	Metazoa	An401	Nematolebias whitei	20800	236155	250404	171231	88588	67847	105867	75475	85701	154962	158748	131737	314042	228702	374121	122653	139131	133364	419852	265148	535372	147383	202774	226093	145312	103778	205399	140837	280539	72665	63047	134958	129318	222405	58039	500151	297349	365705	272327	181171	244095	201124	182128
406	An	Animal	33208	Metazoa	An402	Nematostella vectensis	23227	203305	173259	209498	132698	87187	97472	92029	62527	166020	116703	220678	255879	303181	296525	124080	124577	209729	234583	333368	375372	167133	171376	194893	138277	127274	138645	193731	224969	140815	112838	162192	199473	154608	127796	206908	334654	366656	257315	213523	209398	161240	113389
407	An	Animal	33208	Metazoa	An403	Neodiprion lecontei	11573	128321	103888	111769	84523	50319	39103	64947	39235	104961	65867	166301	149369	189331	167671	55949	70023	143247	135942	262286	177013	110597	87893	135751	54859	76756	84794	126922	110835	115008	83483	136424	100526	95290	58948	119597	225899	170011	144935	113657	117455	86156	60380
408	An	Animal	33208	Metazoa	An404	Neolamprologus brichardi	23747	279959	277873	225565	89673	82196	122649	79504	88686	186557	185267	192497	331682	296753	397990	145924	159082	161235	479785	321974	610992	175838	240990	262648	164201	127419	226811	182102	308465	102482	77878	157649	158478	254912	87719	532039	348911	428370	313007	217398	263616	235883	205223
409	An	Animal	33208	Metazoa	An405	Neomonachus schauinslandi	18765	187282	317336	155455	95466	44993	115374	63884	132442	124326	127205	172499	203237	228216	278184	108283	129958	125433	373344	311625	438377	108668	247893	166775	183195	109301	165705	162085	219775	76996	81194	136132	135266	212801	71161	427599	258299	343962	226351	175921	215271	178326	231874
410	An	Animal	33208	Metazoa	An406	Neopelma chrysocephalum	16529	177742	241270	170343	77648	40965	94867	44260	108270	115755	129150	151326	204205	220091	240920	91326	123496	115081	327479	285492	399144	96531	185364	161556	172145	87357	151545	142410	199186	76781	66791	118659	112941	180511	49567	389433	252801	307114	204969	152149	189912	146658	193404
411	An	Animal	33208	Metazoa	An407	Neophocaena asiaeorientalis asiaeorientalis	18232	186436	311710	157914	90048	46598	112826	63293	130040	124791	131822	163288	201381	221708	278198	105812	131149	122777	373606	307834	434878	109872	242897	168438	181898	104865	167766	152314	212227	74393	79466	131873	133378	207807	69139	424007	253119	340293	217276	169424	208909	179444	228013
412	An	Animal	33208	Metazoa	An408	Nestor notabilis	13486	149481	114905	141268	26503	33648	44286	36016	48741	97189	83666	133892	143817	188700	152127	72120	77260	99110	221936	244092	249171	81156	98560	124921	87635	81506	89647	127088	134014	70315	61457	100322	104400	110333	49687	226188	211666	224499	155855	129639	126356	119493	86099
413	An	Animal	33208	Metazoa	An409	Nicrophorus vespilloides	12633	114489	98215	85324	74062	37811	39221	35520	21674	90844	84086	179994	168101	232069	129581	46368	86886	140213	124420	243453	194349	107724	78981	127707	32842	79327	75591	139086	153797	99327	97546	171109	68448	73588	43291	122141	236794	221057	160471	92633	163177	74058	51502
414	An	Animal	33208	Metazoa	An410	Nilaparvata lugens	18526	165572	155904	136109	93656	57157	76172	66869	45124	140007	90487	225049	205081	264494	221581	96979	87427	172294	200344	314422	273280	123402	148959	171005	63737	119215	109892	173088	162066	123858	73650	173854	101486	130098	88011	222139	313498	254944	205224	135871	193949	121193	102215
415	An	Animal	33208	Metazoa	An411	Nipponia nippon	14902	182078	184900	169024	59274	45200	74056	49608	81933	118413	105235	160108	186469	225230	209967	85713	112987	124443	288054	298626	334877	100516	155151	156070	129978	97169	123120	152410	174257	85060	75611	124126	125373	151683	62266	307136	261676	280523	196824	159754	164421	145375	139913
416	An	Animal	33208	Primates	An412	Nomascus leucogenys	20622	214915	327288	188613	91251	52403	122838	71084	135074	141998	141508	197699	213055	255230	287964	123523	143526	148571	403422	352072	465864	124141	261456	193879	193859	129327	176198	182764	226561	87045	91273	149513	155165	221153	83312	452362	292723	366543	245470	197362	223691	212408	240248
417	An	Animal	33208	Metazoa	An413	Nomia melanderi	9924	103675	69008	98948	91555	45950	33800	48384	31575	100217	67293	177213	127148	179875	141785	59995	59235	146976	112656	250591	164312	97958	81273	103005	41191	79967	66299	121964	97821	114469	134230	118192	73784	57955	47283	105095	229352	157704	134031	98782	108707	78739	43856
418	An	Animal	33208	Metazoa	An414	Notechis scutatus	19206	212120	212346	175885	57756	57304	74430	64802	88118	138267	108957	232088	196544	287045	205335	117107	119659	193736	294272	419915	321010	115998	168475	202595	135070	140278	128497	214365	198469	109113	109686	191221	174934	164608	82926	286122	352256	303301	235513	210679	192239	185554	143704
419	An	Animal	33208	Metazoa	An415	Nothobranchius furzeri	21494	265262	258801	183313	90662	73627	108203	78160	90788	174924	172539	144099	328879	260256	380635	141532	139520	140449	452805	285819	569386	163035	204445	253793	156012	112978	219726	146692	301746	78150	69845	138374	137980	234583	74759	521952	313898	390788	289102	199560	250540	221535	193029
420	An	Animal	33208	Metazoa	An416	Nothoprocta perdicaria	15010	164245	230828	150383	106399	36438	109992	44352	87493	109906	106420	145054	193402	207498	229385	76043	121670	112154	299241	277529	369984	84299	201864	145747	121070	84341	135564	140077	181228	79403	66275	114757	112097	178379	55157	337774	240185	298692	194238	145671	179454	131534	158339
421	An	Animal	33208	Metazoa	An417	Notolabrus celidotus	22824	278793	290351	220053	94649	77751	123356	74817	89127	201584	203955	153493	364450	272783	443465	149622	153208	151288	509439	282177	682929	171617	234882	278773	185932	121059	236118	143219	348229	89626	69749	138484	138356	277446	73373	594023	329511	445869	325392	186489	293842	250879	217329
422	An	Animal	33208	Metazoa	An418	Notothenia coriiceps	23439	188409	243321	147613	85012	54669	106351	54121	77969	131365	152743	115831	275365	190372	337233	104418	122898	110142	376276	208255	504383	114060	196545	193099	158679	87959	184268	107010	257507	69680	49849	104132	93849	211581	53911	447087	236625	335499	251677	134858	227709	169779	199584
423	An	Animal	33208	Birds	An419	Numida meleagris	15938	196214	210991	184460	89162	48856	99411	50600	96772	125151	115903	163751	192441	233833	223169	91005	129481	124965	316487	303009	375153	106653	183097	167779	149764	99423	139847	153628	183766	84352	74044	124516	126975	161289	61629	363585	259673	298348	208147	158848	179904	155002	165457
424	An	Animal	33208	Metazoa	An420	Nylanderia fulva	15279	139365	116236	137452	137034	76544	73306	95263	43710	144482	68657	285722	160764	284390	182795	82931	87060	206748	151232	335332	239543	133509	119352	142447	43653	129197	93711	193518	162550	179043	177032	177631	112683	116082	77764	143002	318881	232655	193190	173262	140769	101479	61653
425	An	Animal	33208	Metazoa	An421	Ochotona curzoniae	21054	210918	382801	178618	116249	53809	149027	68415	151289	126485	143525	170804	237701	232320	332958	115117	158000	132026	434128	320954	506844	116910	300681	179120	193297	111227	197083	163149	261037	72182	74235	150755	131444	245009	70781	542154	253739	397457	253302	178850	256954	197580	264350
426	An	Animal	33208	Metazoa	An422	Ochotona princeps	18863	185583	330468	155884	95443	47225	128383	60638	132209	110207	125254	151255	208594	206353	291059	101302	136397	115212	379657	282050	444314	103557	259101	156357	168457	98539	171793	144554	228395	63516	65991	133225	116043	211559	63128	473182	223466	348379	222626	158569	224275	173646	228061
427	An	Animal	33208	Metazoa	An423	Octodon degus	20734	214878	315832	182443	91426	49298	123869	67901	129126	129986	137038	176247	210966	235979	292410	117527	143244	130644	401090	317086	461438	119574	256522	175835	181284	116003	179088	167833	233350	78831	78333	142899	142880	220909	80242	471194	258665	370559	241952	183981	232221	203444	224423
428	An	Animal	33208	Metazoa	An424	Octopus bimaculoides	15842	174666	83557	137729	22689	70090	35047	69429	35627	115488	48251	271468	182148	282603	154125	145771	59340	199971	152670	365236	154513	151011	72830	143480	42526	144855	94408	227549	124686	132593	161306	148098	145401	77653	72434	111907	397901	193035	186397	194966	135996	128457	49400
429	An	Animal	33208	Metazoa	An425	Octopus sinensis	18873	202705	107572	165333	33061	83377	43279	83756	45546	141529	61767	326993	223022	336186	194228	170887	74074	238495	183406	436840	192485	177054	91424	176629	57166	168188	116252	273994	154619	159928	188303	179257	171578	98647	87140	137731	475667	237340	221609	233482	165234	150995	63908
430	An	Animal	33208	Carnivora	An426	Odobenus rosmarus divergens	19372	195278	331016	162491	101319	47225	122311	65965	139108	128074	133285	177800	209202	234013	287404	112993	135522	129131	386353	319085	452403	114301	259941	173679	193901	113061	171981	167685	226596	79582	83230	141175	140230	220760	74001	443359	265399	354286	234065	183134	222882	186681	243563
431	An	Animal	33208	Bovinae	An427	Odocoileus virginianus texanus	20943	196752	341530	161496	103422	47699	125843	67393	141572	131321	137344	168474	217937	226308	300465	112606	143349	124729	397158	312065	465632	113823	264495	174361	193692	108228	179818	162281	240075	78756	81821	139525	140212	234858	69897	471193	258000	362723	238516	181544	237302	189309	250916
432	An	Animal	33208	Metazoa	An428	Odontomachus brunneus	12167	104066	100860	97381	135800	59052	61312	66513	40523	105061	65435	187987	156539	193030	185047	60307	79567	153269	142250	234842	228438	107056	125425	98013	37483	90197	86145	123302	143449	134859	111942	149630	71408	93883	58304	137151	220267	213542	164916	107808	135621	74604	56431
433	An	Animal	33208	Metazoa	An429	Oncorhynchus keta	35751	311751	514248	257861	131693	115094	197873	85384	145929	240493	314319	210143	514128	327158	657110	220272	208220	193253	730631	315615	1001469	233924	387013	332016	339611	165986	367507	186729	473308	136641	75971	190514	149481	390938	150985	830364	364760	676780	476280	224805	423151	316201	444534
434	An	Animal	33208	Metazoa	An430	Oncorhynchus kisutch	41195	411066	650570	328756	165993	149433	239695	106610	180033	325967	405341	265907	666956	423279	848922	297497	262330	249352	941284	415343	1302976	305223	482313	444070	438324	213873	474237	235839	611630	179852	99117	241205	187351	496674	197764	1076497	473196	876900	605863	285520	546620	421397	555701
435	An	Animal	33208	Metazoa	An431	Oncorhynchus mykiss	42003	422735	672670	336557	175332	154597	248701	110343	185887	338858	419553	272571	690070	436731	879960	307887	269441	258061	971194	431543	1346887	316090	501067	459823	453799	219046	489682	244001	633701	186375	102706	249731	193498	513623	204882	1113086	491177	911286	623839	296614	565186	428745	571806
436	An	Animal	33208	Metazoa	An432	Oncorhynchus nerka	37752	334398	555246	273065	152398	123956	216634	89972	156533	254558	334137	222592	556840	349944	712748	236492	221609	202818	784717	337897	1075843	250601	423295	356446	364258	175649	394265	197961	518430	145818	79800	202020	157070	421322	161522	902145	386838	730190	510623	238749	461223	338791	471371
437	An	Animal	33208	Metazoa	An433	Oncorhynchus tshawytscha	41429	360009	609257	299714	168644	133492	243517	99953	172570	277802	362213	241619	593267	378788	763113	253820	241269	223831	844071	369435	1151591	270388	463487	382957	392208	193183	430950	214848	552552	156017	87541	220343	172133	455467	174480	967325	421685	782648	549526	258947	492232	365016	516638
438	An	Animal	33208	Metazoa	An434	Onthophagus taurus	14537	145850	63416	97681	69474	49442	27767	67774	20637	130734	49524	293626	143506	321178	89626	98495	52593	258595	42912	402879	106560	124455	43277	161077	62870	109959	60983	253096	103572	138609	330309	142543	95787	40412	42786	24683	445363	109221	163231	219635	89950	92728	51490
439	An	Animal	33208	Rodents	An435	Onychomys torridus	21209	232297	308450	190402	78332	54248	108875	75003	123040	147201	147089	186285	222478	253096	296811	134593	137611	144464	406145	335922	463151	133664	244529	196658	182233	134411	175611	178219	243883	85204	81940	157808	158935	229049	90482	456231	269679	383621	256334	195277	240492	221957	220571
440	An	Animal	33208	Metazoa	An436	Onychostruthus taczanowskii	15660	180274	249633	167275	86469	38234	109791	40907	110275	109328	127579	144640	196893	213037	239109	84462	125936	104557	332157	266299	406861	91778	202512	155704	167115	82041	150799	137892	197447	70525	60583	111175	106073	172813	44359	410340	241086	304074	200185	144828	190030	143841	195540
441	An	Animal	33208	Metazoa	An437	Ooceraea biroi	11927	100461	104195	98114	145542	56175	64080	66783	45441	99865	71148	176751	158211	194949	182926	54598	84203	140267	152130	220320	238146	104670	125119	98024	40471	82894	92038	117179	148247	125221	96932	142919	71219	98351	55655	158868	201379	220462	162005	104926	138207	66979	61054
442	An	Animal	33208	Metazoa	An438	Opisthocomus hoazin	13169	167046	139738	153068	47072	40530	53151	45491	58983	113589	94823	148173	165264	206695	181872	81119	95279	112842	250908	279672	281412	92107	120779	145096	102802	89394	104800	142407	148879	79703	70487	115628	116754	125204	56911	259334	242605	247831	176232	149055	142263	131595	103040
443	An	Animal	33208	Metazoa	An439	Opisthorchis viverrini	16356	144970	121536	131156	81770	107157	76227	102028	68947	69516	47674	145029	144084	211636	152300	89378	65026	162932	143469	248705	156821	132822	83418	117922	58792	104552	94304	131616	119671	75619	75235	159977	124931	99431	81360	153390	180323	135229	144593	131851	134489	107482	83279
444	An	Animal	33208	Metazoa	An440	Orbicella faveolata	25916	259046	163348	241779	108128	95258	74816	106642	53718	220921	121419	280560	278104	369083	298871	167980	120829	265117	244145	494863	336840	204570	156999	285485	100226	155950	135291	273250	202719	154387	167598	231831	246041	135663	108993	232569	437952	362465	268009	310195	211342	186809	94431
445	An	Animal	33208	Metazoa	An441	Orcinus orca	19228	195286	331768	165483	103637	48565	123398	66233	139219	130374	138186	168979	208911	228938	290377	109245	137724	127449	389920	319468	454563	114942	261800	176532	193194	109175	175242	158014	219667	76990	82328	136634	138361	217810	71613	443975	263227	353792	226131	176062	217054	188745	245683
446	An	Animal	33208	Metazoa	An442	Oreochromis aureus	27984	334029	315042	272852	97095	94933	135129	91944	98682	233199	215560	235651	391516	360483	459308	186349	184508	194561	558080	388473	707412	208566	268719	320952	187272	155785	261726	220228	365131	124188	96127	184171	188216	295089	102278	625475	423859	500319	364138	261259	309855	277704	230008
447	An	Animal	33208	Metazoa	An443	Oreochromis niloticus	29852	357738	331377	297224	102842	102997	143330	98823	105153	255514	231331	255172	412697	386806	487222	200275	195360	216286	588205	424257	744422	221174	281251	339841	197989	170985	278728	238655	382858	135662	106420	199530	206397	312459	112288	654604	460040	529677	388052	283201	328798	296145	241536
448	An	Animal	33208	Metazoa	An444	Ornithorhynchus anatinus	18235	142667	416418	112360	130271	39847	139570	62442	184074	108910	130515	134505	225709	191658	327410	81129	148402	113707	364486	283819	461977	87412	286105	172185	225646	77600	180009	120209	254165	59965	62569	125565	98088	244999	55759	474553	229709	345149	212069	138275	247735	136580	302483
449	An	Animal	33208	Metazoa	An445	Orussus abietinus	10044	96129	116707	90057	84683	36124	41473	60502	39942	87371	89527	135965	133492	150992	174166	48148	66952	114670	135997	212315	212322	81131	93497	115508	67354	67074	79157	100970	124443	80334	84155	110331	74750	92134	43575	136718	175931	195760	130818	86037	121301	87212	74596
450	An	Animal	33208	Placentals	An446	Orycteropus afer afer	19514	206171	293891	175708	72593	52761	108560	67597	120770	130071	124724	189830	202840	243126	268984	121432	129155	140579	367362	327426	424481	120948	232098	177720	171904	122207	161894	181329	221123	86176	89801	150125	151343	208732	85526	413487	272107	343758	237359	192658	216786	197928	209791
451	An	Animal	33208	Metazoa	An447	Oryctolagus cuniculus	19484	177048	312669	151468	100867	41198	117198	58255	123226	120687	127928	153304	199090	198263	276987	102770	135707	117036	361042	282339	413733	97036	243941	161657	172558	96380	170091	147382	216679	71098	72102	127007	120860	208705	60200	434931	235949	329105	215587	161377	216487	170988	223622
452	An	Animal	33208	Bovinae	An448	Oryx dammah	21198	208753	355692	171482	107713	50246	131920	70374	145738	136372	140503	178480	227527	239475	313556	116890	148095	132522	413814	331404	485084	119297	277408	183074	199375	113244	186047	171787	248928	83073	86519	145954	146295	242014	74251	489881	274038	380763	248366	189679	245370	197828	256176
453	An	Animal	33208	Metazoa	An449	Oryzias latipes	22127	266064	304863	210249	117100	67317	136042	76616	108614	187472	188997	157663	355658	267971	428971	134851	170013	164491	488639	331742	616183	154600	247009	267289	178901	121163	232443	167978	320963	82365	70424	158900	157314	252028	72037	582112	348773	428953	312438	218026	276960	223568	230825
454	An	Animal	33208	Fish	An450	Oryzias melastigma	22926	249995	306173	182727	129697	59841	139597	75950	113065	178976	178739	140243	360948	246947	435442	129842	169334	147469	481031	306868	620042	141923	244455	262235	175641	107257	235533	148928	333517	75324	65171	141201	134288	258749	62356	595118	331546	424683	304561	197554	288887	205898	233268
455	An	Animal	33208	Metazoa	An451	Osmia bicornis bicornis	11191	127291	67762	122743	76502	59958	29280	61870	24382	126050	62773	217318	127292	227011	125870	74359	56400	178153	110725	312131	153614	127106	62901	127961	37637	98055	65103	147416	102070	132032	170043	133853	96239	54384	56062	86254	282100	156313	147457	129103	102284	99669	41314
456	An	Animal	33208	Metazoa	An452	Osmia lignaria	10556	122069	64704	117569	73239	57793	27388	59224	23385	121066	60713	210361	122262	218731	119991	72601	54184	171666	105534	301689	147960	122640	60036	123362	35949	93865	61967	142429	97521	128099	164086	128516	92305	50407	53812	82518	273087	150505	141841	124677	98178	96333	39707
457	An	Animal	33208	Metazoa	An453	Ostrinia furnacalis	15493	141686	159946	106099	169569	44045	111517	52860	59958	98558	77580	156266	197618	182418	246989	59821	96953	140077	160250	265760	243668	86064	167064	106698	72702	73931	120376	115636	148302	127566	97936	126996	76162	114388	79688	201398	251908	230813	173327	101487	170763	105666	100275
458	An	Animal	33208	Primates	An454	Otolemur garnettii	19630	211112	290505	177974	70244	52846	106078	67637	119341	131453	128935	187553	202805	245358	271273	118897	129026	138733	375525	331735	428518	121404	231124	177915	176004	120821	162475	177699	219334	83937	88062	147222	149290	205152	87035	420418	273756	346886	236056	193345	214127	203296	207948
459	An	Animal	33208	Bovinae	An455	Ovis aries	21348	208320	360040	171550	111836	49545	133162	70198	147221	138028	143071	175714	227592	237429	314891	118122	150093	131314	415784	328393	488908	117977	280070	186062	202462	112818	187598	169889	250012	82637	85206	144424	145751	245138	73339	494095	271626	380570	247955	188550	247974	198966	260672
460	An	Animal	33208	Birds	An456	Oxyura jamaicensis	16248	189827	230052	178414	88534	44888	97955	49552	100160	123156	117298	163839	202969	229038	236938	88490	128473	127814	319646	309631	379209	103522	194430	164514	152858	97008	141490	153924	189115	88104	76828	124112	127915	170107	63874	363637	268847	306890	209846	161229	186004	151960	174930
461	An	Animal	33208	Primates	An457	Pan paniscus	22484	226043	343264	197180	98325	55316	129741	74227	142458	150663	151754	205278	220397	264000	297541	130548	150491	154854	419769	365186	483271	131290	273738	205273	205391	135943	185662	190372	235708	91044	95188	156463	162946	233229	87139	468618	305223	382634	257562	205733	232863	223060	254634
462	An	Animal	33208	Primates	An458	Pan troglodytes	21638	223738	339607	195541	96784	54716	127865	73410	140255	149164	150024	203598	219282	261452	295876	130727	150076	153780	415513	360530	478458	130025	271731	203159	203983	135249	183984	188492	232867	90669	94478	155326	161584	231057	86285	465259	300708	375074	254036	203498	231041	222097	253312
463	An	Animal	33208	Metazoa	An459	Pangasianodon hypophthalmus	23110	284818	262440	228907	107173	92599	141444	81825	88033	188144	164359	209649	326101	317162	380284	162921	155592	158414	488267	325553	640418	174278	241380	266536	143612	145282	223043	196548	313043	105428	88897	154490	159884	258251	95530	535977	363187	426091	322928	210754	276920	247314	182532
464	An	Animal	33208	Metazoa	An460	Panthera pardus	20396	199995	350768	169506	112333	51936	130212	70564	146915	136165	142794	179094	219766	235905	303169	119894	145012	135782	398246	331543	465032	120035	273940	186414	205416	115236	183967	169969	236551	83407	86329	147401	146906	232713	78270	460603	273933	363486	241424	189425	233253	198728	260016
465	An	Animal	33208	Carnivora	An461	Panthera tigris altaica	18532	184868	279389	157631	68003	47713	90870	64039	113705	129013	129035	172610	197902	225929	261731	113314	121552	128090	349820	315890	398891	111457	212238	172373	173563	109565	157340	164267	213987	79893	83162	139563	141199	201890	73320	385822	261862	328062	220793	182342	204507	183445	210129
466	An	Animal	33208	Metazoa	An462	Pantherophis guttatus	19747	227993	222675	187869	60528	62164	77355	69992	92267	150922	116801	248624	208983	306970	217594	127918	128706	209505	312007	448403	339053	124457	176986	219739	142914	152003	136030	232131	216431	117002	118993	206300	189396	178230	89123	303580	378605	320523	252665	229741	211068	199812	152470
467	An	Animal	33208	Metazoa	An463	Papilio machaon	13857	125306	105933	114127	136728	55661	82207	49508	40953	104882	52972	186518	146279	202042	171927	69828	70484	138585	126054	254221	196666	114159	120631	102058	46803	84293	86042	123939	99493	145398	129939	115260	76289	91466	68750	143266	253933	178287	151471	115095	128517	91570	77975
468	An	Animal	33208	Metazoa	An464	Papilio polytes	12152	110593	83661	96171	123790	45004	69060	42013	35441	96595	48268	173199	135028	188673	151539	62555	63448	127429	110157	236444	172391	97317	105861	91840	43244	76475	75076	112462	92656	138122	126361	103662	67850	76897	62831	125989	239761	161450	139082	104884	121110	82695	62783
469	An	Animal	33208	Metazoa	An465	Papilio xuthus	15128	141601	113682	125721	145791	59415	87084	52274	42989	126932	60921	240827	159540	254062	184335	82388	76110	160987	131822	315435	216206	130036	128678	123566	53901	97921	91439	169845	110980	170796	170701	128109	99668	95508	74324	150044	324899	201420	173046	153050	139688	106531	82257
470	An	Animal	33208	Primates	An466	Papio anubis	21243	219109	325210	191280	91440	53905	122264	73088	134541	146892	144025	202605	216114	260468	287761	128641	145284	152047	405953	359139	465531	128595	259807	199677	193763	132771	177459	188334	227599	89975	94663	154195	160371	223326	85745	451577	299842	369007	249811	203149	226191	216182	238505
471	An	Animal	33208	Metazoa	An467	Paralichthys olivaceus	22313	234080	291997	186283	99376	74861	121044	74208	87527	165630	184156	140945	328842	233711	414466	130763	143537	130882	467473	243823	618334	156091	237799	239812	163477	105259	226885	132963	314988	78576	56684	131663	112544	261788	60755	548714	282201	402898	297995	159468	273181	209115	215546
472	An	Animal	33208	Metazoa	An468	Parambassis ranga	23337	291496	306674	238599	87219	83750	130814	75560	96786	195386	202400	179826	354316	291220	439754	155674	161669	152212	524730	308428	662550	181123	255849	276261	170050	131942	240113	172669	333918	98794	73263	145229	149842	261015	83942	612162	339562	447721	332161	207832	284000	254456	211877
473	An	Animal	33208	Metazoa	An469	Paramormyrops kingsleyae	23801	220438	401347	195609	140596	75924	169252	70665	165754	130404	208324	171039	328782	258430	461400	121504	201388	128014	535106	275632	686658	149121	334913	202678	241081	118607	244114	157113	345018	91005	61208	148728	135872	264566	83440	651122	254511	510312	332380	175589	319468	188433	308161
474	An	Animal	33208	Metazoa	An470	Pararge aegeria	13515	144137	112206	130997	135320	56044	81002	58317	48086	115962	69346	203889	170526	222636	191574	72374	82537	162200	130346	297891	199330	112502	125097	114689	57528	89727	96424	139775	108738	165329	138767	129887	94910	88674	86891	141893	295012	192201	165715	132740	138754	102645	79724
475	An	Animal	33208	Metazoa	An471	Parasteatoda tepidariorum	17588	198381	72922	145488	30027	56027	27034	63936	20695	162545	62905	315021	136184	330417	123762	122230	76710	211372	106078	417415	140838	148635	64108	177975	41750	143829	70435	246632	96661	162405	207465	164761	154678	66108	79836	89380	422762	175784	188827	247219	119669	162476	54591
476	An	Animal	33208	Metazoa	An472	Parus major	15019	180863	220920	168871	68220	39381	91594	42074	97854	112444	122850	150949	189019	220035	220610	88059	117370	108435	318316	273740	380484	94322	177875	158153	154636	86531	140724	142241	188765	72995	63769	113722	110416	165759	47029	377556	246543	291820	196695	149579	179302	146492	174265
477	An	Animal	33208	Metazoa	An473	Passer montanus	16090	183240	259176	170961	89856	38298	116583	40518	113395	110817	132889	145249	200497	213260	245223	85996	130932	104868	342436	266440	418598	92131	212453	157226	174189	82140	156569	138383	201289	70713	60574	110732	106262	176387	44092	425862	241743	309873	202747	146014	194382	146618	206193
478	An	Animal	33208	Metazoa	An474	Patiria miniata	23043	245861	314258	250219	126873	99712	115020	104639	102604	169838	148789	225555	343571	374986	428927	150357	182109	241311	378533	368382	495349	225799	265265	235171	164691	145342	188178	198006	339942	121083	89700	215811	164420	215417	117346	387974	306138	434261	325713	206352	298946	173337	187041
479	An	Animal	33208	Metazoa	An475	Pecten maximus	26124	241791	201261	232539	85120	110233	65876	115499	79545	212206	149328	336234	342715	439772	404806	233486	80414	262425	339984	473666	397969	233919	155377	316902	142490	193496	168018	260369	256655	232876	173096	200193	204793	168597	151098	265771	489900	390377	359039	275944	242719	204012	127120
480	An	Animal	33208	Metazoa	An476	Pediculus humanus corporis	10773	93522	50032	80803	35312	31965	7708	31666	9368	127090	41707	254443	95886	230548	74755	67511	41486	171128	40443	344447	47947	106299	24524	141719	24383	75895	47415	145241	51756	146224	207986	125606	79431	38843	28827	20520	388604	59535	117551	174248	61558	79799	43466
481	An	Animal	33208	Metazoa	An477	Pelecanus crispus	13669	140657	108648	132200	29170	33754	40519	36836	45056	94283	76464	130927	133635	178600	143193	67705	73887	98500	204885	238598	228380	76769	93706	119223	80186	78378	82322	124463	121905	68826	61048	97906	101109	100334	51060	204788	209729	204925	147006	128270	115126	111985	79799
482	An	Animal	33208	Metazoa	An478	Pelodiscus sinensis	19515	209331	213764	194638	57970	49489	75566	58002	86300	155106	124697	210298	207320	265026	233487	118148	130023	159714	329426	355759	373161	111704	169224	188890	158760	131512	141019	197877	208361	109646	101163	155249	152268	173381	88266	351386	326998	309998	241002	197279	202688	174837	155576
483	An	Animal	33208	Metazoa	An479	Penaeus monodon	23332	180320	244033	172107	112879	68759	114116	72534	70992	133536	128424	172274	223950	221528	298459	87473	116441	137454	281209	294820	357644	135661	223953	188933	127027	107702	164828	143886	194634	89144	78078	124086	136797	212691	67964	246326	207227	319579	219033	124560	220558	168943	187750
484	An	Animal	33208	Metazoa	An480	Penaeus vannamei	24818	193521	266373	189099	122548	75768	126997	81360	79333	146848	139844	177441	235885	238226	325033	91993	124149	155151	311176	322838	394105	142294	236371	202858	133121	116249	183866	151309	204331	94942	83113	132788	143647	232958	72901	259298	220461	354485	232822	126737	233005	180602	203792
485	An	Animal	33208	Metazoa	An481	Perca flavescens	23974	273684	336713	217752	104422	82845	138745	77619	102430	192781	202849	174031	369394	280528	458043	158171	162689	160158	516497	297193	679520	173389	277750	270522	185205	126286	245510	167229	340508	100110	72025	156861	140696	273395	87111	607255	335965	462281	333482	202894	293950	236496	239287
486	An	Animal	33208	Metazoa	An482	Perca fluviatilis	25266	286808	345719	230451	108156	85841	142647	80438	104735	205942	212278	183785	382469	295761	473591	169387	169659	170816	537101	314230	703022	181121	286233	284997	193007	135105	256100	174344	352165	106509	77395	163178	148878	284025	91196	628405	354153	477586	345920	213286	304914	250911	248578
487	An	Animal	33208	Metazoa	An483	Periophthalmus magnuspinnatus	21377	240258	274201	193759	105306	75905	126179	82646	85596	180469	159451	177653	318215	247516	418858	151627	135739	172447	432213	288586	583638	140120	211100	255679	180349	120741	221976	171798	287707	95853	82726	160749	137073	253495	90873	502898	357975	363348	299639	216971	243342	216900	225010
488	An	Animal	33208	Rodents	An484	Peromyscus leucopus	22575	234571	334187	189729	91636	54866	118277	77668	131878	152356	153244	189901	237664	257360	319836	137195	147690	146909	425662	347819	489344	134974	261465	203083	191031	134630	187596	181639	259723	87912	84196	161381	160948	245768	87865	487154	281264	403991	267746	200446	256624	225705	239718
489	An	Animal	33208	Rodents	An485	Peromyscus maniculatus bairdii	21735	225653	319971	181973	82797	52333	111315	74722	126211	145866	147565	183915	231332	248448	309658	133520	142354	140970	413765	334355	472806	129397	248912	195128	183846	130016	181900	176149	253631	84899	81007	155740	155595	238529	84536	472658	270856	389680	258816	194782	249957	216890	230014
490	An	Animal	33208	Metazoa	An486	Petromyzon marinus	17488	136355	412052	140954	333543	71055	275714	65481	162900	61449	122120	79583	247899	146538	417731	55149	192004	95147	398766	152411	570636	114993	417657	163416	215999	60416	251047	73916	243724	38866	22181	93213	66834	305294	35849	483766	118275	346271	223683	86498	252600	98738	251511
491	An	Animal	33208	Metazoa	An487	Phaethon lepturus	13643	146062	112326	137818	29775	35783	42045	38840	46548	98605	78568	137366	137832	187286	148043	71598	75429	103701	210465	249024	234910	81154	97152	125011	82258	82603	84362	130492	124663	72332	64385	101981	106590	102200	53881	209658	219123	211609	152450	133495	118688	117701	80677
492	An	Animal	33208	Metazoa	An488	Phalacrocorax carbo	12894	137585	98684	129798	25913	32469	36008	35807	40123	93518	74421	130533	128330	176567	136209	67705	68957	96661	195810	237323	214402	75678	86299	117658	74891	77329	77916	124162	113945	70051	61252	95293	101515	92965	51132	191548	206946	196829	141651	127470	108480	111223	71063
493	An	Animal	33208	Metazoa	An489	Phascolarctos cinereus	20057	232794	277680	185850	58073	54612	80618	84247	110272	156349	139234	229241	202498	287492	252213	140321	121968	168291	374692	394033	416565	134432	213059	216745	183728	151127	149227	210973	226374	99069	104597	173663	181310	207538	100524	371654	322150	357550	253001	217103	217458	225898	204289
494	An	Animal	33208	Metazoa	An490	Phasianus colchicus	16127	202152	206183	192986	80541	52391	96951	50700	94830	124735	115882	168958	190970	244266	216830	93878	124920	126245	316881	306815	374237	110189	181066	169709	149585	102699	137116	157491	185152	85028	74427	128148	127751	158297	60151	367397	264632	296210	211193	163129	178429	159972	162300
495	An	Animal	33208	Metazoa	An491	Phoca vitulina	19976	195654	338819	162536	107126	47517	124684	66712	141500	131922	135512	179453	213818	237328	293842	113162	138131	131441	392489	326169	461031	114753	265672	176293	195968	113428	175628	168642	230319	80379	85038	142455	141220	224675	74166	450706	271727	363586	237556	183233	226414	187053	248239
496	An	Animal	33208	Metazoa	An492	Phocoena sinus	19104	196378	335092	165866	103655	48922	122965	66441	139057	130819	138603	169710	209777	230567	292234	109560	137897	128695	391014	321014	456478	115753	262573	177044	192932	109637	176025	158344	220492	78032	83162	137160	139007	217992	72833	445308	264519	356015	226706	175675	217553	189551	247226
497	An	Animal	33208	Metazoa	An493	Photinus pyralis	20644	138406	136285	165458	143871	83819	67488	97291	45905	137230	83260	319018	227062	325924	221656	114440	106323	254939	152736	422592	239487	157813	118439	178403	73791	136335	127002	278738	153677	190837	255512	219659	135129	94328	117668	136438	428289	265778	220012	260504	159539	123890	99616
498	An	Animal	33208	Metazoa	An494	Phyllostomus discolor	19965	191254	350559	162683	113924	46520	127835	64990	146124	124190	144181	161432	225405	210426	321139	108412	150823	124016	405803	304639	476403	110402	276195	168652	204167	102246	191699	154223	236150	76142	75561	134571	129668	230692	69021	490584	252964	368866	235918	169375	240107	184676	258228
499	An	Animal	33208	Metazoa	An495	Physeter catodon	20059	194745	334065	165886	108119	49233	125534	66734	140145	130612	137405	169364	208651	229221	290983	109836	139945	128478	387983	319713	456133	114273	264258	176391	192768	109202	175578	158626	219778	77630	82707	137915	140183	219479	71331	443013	263344	352381	226232	177320	219048	187527	246474
500	An	Animal	33208	Metazoa	An496	Pieris rapae	12345	137488	91655	118843	86372	55899	46806	57474	37007	109383	56076	197607	126248	218950	144809	78272	56987	151448	101133	276465	156494	111244	84841	115782	46999	90799	70235	144771	79867	145671	140728	121313	98401	70511	76257	90532	260731	161587	146278	134734	105295	94765	61311
501	An	Animal	33208	Metazoa	An497	Piliocolobus tephrosceles	23897	227563	323205	203404	91691	57189	121713	75535	133887	159936	143447	284099	239896	304727	298516	138939	143487	173092	404876	414085	471282	145348	258653	210008	193802	145585	177860	220849	229755	135036	145614	162282	163701	219515	90880	450643	389451	378751	266411	236344	227211	219547	235914
502	An	Animal	33208	Metazoa	An498	Pimephales promelas	26616	290702	293491	234923	131671	107125	138599	100707	106624	236641	171695	252012	365641	381913	432350	192078	166902	215277	508295	398708	675942	200188	246305	311025	176552	175036	237058	236376	346851	128730	109173	201931	201699	278367	111211	548283	444355	462245	368024	253560	313320	261605	214729
503	An	Animal	33208	Metazoa	An499	Pipistrellus kuhlii	19249	172142	381763	144533	136931	38270	144088	57963	161349	115468	134828	152320	221403	201251	321313	94370	151641	116666	397521	286047	482420	94003	299763	158116	199616	95035	186218	145101	238839	71875	73810	120970	117094	230932	60239	502627	238820	366214	230234	156495	240734	166705	277614
504	An	Animal	33208	Metazoa	An500	Pipra filicauda	16237	182955	248868	176130	84837	42291	98530	45242	112613	119272	132649	151705	205954	221770	246722	92519	126581	116637	334649	288320	406979	97833	193186	164909	177195	88087	153043	143388	200714	77713	67516	120097	115105	185856	50492	401427	254645	310195	207410	154234	192475	150371	199756
505	An	Animal	33208	Metazoa	An501	Plutella xylostella	14561	120579	191772	89672	197916	35544	133269	48390	74332	88710	72799	137283	201340	159544	262183	57463	100662	117982	182768	218774	281067	69778	180038	95483	91468	65321	130010	97354	152029	121779	75657	98500	58522	129436	78378	258268	215020	257425	167913	86945	175201	82039	121357
506	An	Animal	33208	Metazoa	An502	Pocillopora damicornis	19523	214527	127360	203928	79475	77007	58488	88169	42038	190243	102040	251573	221448	321175	227409	140698	94134	221834	191892	420183	277738	173489	115092	248625	85612	134798	103231	236845	164125	137179	147898	197214	208750	111674	90693	172916	389635	292556	223417	265088	171732	156951	74944
507	An	Animal	33208	Metazoa	An503	Podarcis muralis	21242	245026	281710	219651	91839	57120	111247	67206	112679	159209	156592	212098	255929	288434	290342	125153	170383	188108	382576	420299	451113	125372	232832	224928	193975	143557	179047	215495	245635	112414	91683	203846	186038	223757	85914	393676	346715	398295	276169	221325	252091	211781	190243
508	An	Animal	33208	Fish	An504	Poecilia formosa	25388	270505	345877	203236	142439	70596	145998	82798	127042	197368	204356	165276	398487	271209	491361	139776	191597	158227	537194	340850	675429	163271	291537	285256	183991	126766	251124	169744	359723	95366	71769	158168	151292	277852	72227	654687	363177	474802	338303	212321	320187	232430	231937
509	An	Animal	33208	Fish	An505	Poecilia latipinna	25014	261012	335022	195544	137739	68051	141318	79964	122567	190368	197053	158977	383461	260784	473765	134800	185561	151716	518593	325819	651268	157213	282130	274307	177269	122178	241895	163583	348812	91875	68925	152409	145601	268779	69806	633430	347481	457966	326785	204664	309582	223886	224069
510	An	Animal	33208	Fish	An506	Poecilia mexicana	25140	262645	336359	197271	138444	68665	141878	80233	123447	191506	198181	160256	385494	262778	476661	135394	185781	153014	521711	328739	655795	158161	283006	276312	178427	122898	243586	165292	349772	92804	69866	153322	146804	270176	70376	635508	350886	460496	328614	206255	311254	225588	225560
511	An	Animal	33208	Fish	An507	Poecilia reticulata	22832	248098	319633	185403	132686	64932	135566	76632	117769	181106	187618	151273	365351	247344	453526	127513	176841	146158	493443	312119	621611	149453	269914	261187	169261	116423	231390	156772	330028	87462	65580	146063	138989	255255	66929	602667	332002	436446	311822	195571	293985	212072	213359
512	An	Animal	33208	Metazoa	An508	Pogona vitticeps	18807	216656	244209	188702	69771	58921	85768	65596	106722	144611	126300	207367	217346	278929	244120	119328	134468	175126	334802	407704	387668	121059	190650	204622	162255	140105	149196	196136	211771	100816	93728	184592	176917	191594	77889	326488	334558	340765	244883	203924	208216	194865	156902
513	An	Animal	33208	Metazoa	An509	Pogonomyrmex barbatus	11348	99857	78126	100508	98453	56166	43661	64829	29635	105103	47173	212764	109740	219243	120148	61002	62093	156634	109261	251732	164948	106918	91931	99221	27382	96466	58996	138353	113805	131301	129069	132184	78922	71674	54269	93292	234944	161571	148127	120688	99911	73226	44453
514	An	Animal	33208	Metazoa	An510	Polistes canadensis	9857	122842	44895	122023	39210	64043	17453	50032	11983	123737	38420	247792	88049	236475	81109	73821	41206	195285	59740	313969	90602	129313	41269	115393	21938	101538	42585	156608	72622	146766	195712	122946	98143	39902	44643	31066	290897	108388	131736	140296	69093	90987	26168
515	An	Animal	33208	Metazoa	An511	Polistes dominula	10149	127106	42171	126433	33696	68548	15541	50926	10362	129611	36842	262616	87048	248614	79570	79714	38383	206695	56402	329497	85669	138062	37871	119400	18479	106099	41294	165514	70823	149644	208356	126741	101343	37211	43367	28857	304600	106109	135518	148975	65851	94973	24265
516	An	Animal	33208	Metazoa	An512	Pollicipes pollicipes	20399	85443	410217	62904	282006	52852	286942	49720	184764	28418	58652	35540	222285	78395	425746	40841	149517	42071	352142	83149	479967	77360	421472	68192	71742	33710	191411	40441	235827	27275	8703	48376	35512	186371	29189	551905	61872	298197	198727	44792	251768	46742	146613
517	An	Animal	33208	Metazoa	An513	Polyodon spathula	30659	342971	354935	327073	125409	77383	146718	96035	136714	253883	256587	289125	436904	404311	498570	184885	226010	223249	642161	500846	785569	189468	287568	328561	312315	166504	290568	285899	384547	152863	125015	225173	214853	291413	120180	704285	482097	609176	414530	289389	363493	283954	305872
518	An	Animal	33208	Metazoa	An514	Polypterus senegalus	22067	244395	190963	253929	52755	73732	72235	84446	71555	196577	133745	298061	245027	348069	280886	173331	142731	222501	361516	475631	410527	163226	173626	263097	124744	171167	160191	294905	212880	135761	142205	198454	234853	153990	113357	327895	429519	383055	291413	286278	201063	218632	124429
519	An	Animal	33208	Metazoa	An515	Pomacea canaliculata	21126	230507	207990	237591	81486	95993	112270	98477	71562	152229	104508	203071	275515	300996	345663	148768	134038	187973	335082	359613	355833	182925	194666	208353	114844	147989	160541	200597	226060	114415	94164	185658	198851	149601	94246	339122	310742	319041	276096	226705	212142	184955	116383
520	An	Animal	33208	Primates	An516	Pongo abelii	20684	211965	320340	184992	87866	51398	119751	69715	131292	140577	138309	196976	211658	253300	284158	124161	141548	146337	397005	348648	459553	122325	255438	191590	189019	128767	173830	182667	226369	87147	90091	149084	153744	218390	82620	447312	290805	363526	244793	196711	222805	207256	234049
521	An	Animal	33208	Metazoa	An517	Priapulus caudatus	14915	106413	141579	127150	159582	48379	107154	56293	58734	74136	68224	86669	159953	149337	235441	55402	87830	77648	207845	151706	274726	90524	164408	114879	59394	62747	113622	77259	145509	72253	36227	74295	63936	127088	66268	204415	117681	232368	167343	82471	139891	62386	66906
522	An	Animal	33208	Metazoa	An518	Propithecus coquereli	19395	189863	317130	161638	97554	46040	121155	64158	131013	122998	127281	168380	205553	219321	284361	106994	135463	127331	371517	308215	436454	108388	252176	167886	181231	106126	168984	158933	219125	77417	79665	134655	133871	211326	72324	434206	258254	338665	224360	175030	217625	181912	228616
523	An	Animal	33208	Metazoa	An519	Protobothrops mucrosquamatus	19772	210534	214775	174516	56710	57176	74945	63562	89638	137394	106519	230480	197440	284219	208934	119984	120281	187585	297586	407712	324340	114375	168386	200446	135872	140366	132589	219820	204419	109596	108750	189951	176253	166647	83044	296769	348611	305503	238573	218717	198347	179551	143396
524	An	Animal	33208	Metazoa	An520	Pseudochaenichthys georgianus	23265	250471	321878	192546	116536	70939	137818	70802	102499	179091	202099	148390	364512	249969	451928	139729	163120	141452	500489	273449	674299	146637	255364	257987	206962	113883	245968	137846	347378	90062	64173	134407	119362	280459	66516	608210	307442	448331	326854	172555	305670	217951	261773
525	An	Animal	33208	Metazoa	An521	Pseudomyrmex gracilis	11571	103699	84493	89657	127402	56338	53575	68894	30799	120960	40018	191459	153613	198988	164308	61887	70364	156897	124226	264766	182191	105885	98905	108099	25921	83558	80961	134031	119598	132333	109186	153081	82405	81932	49907	120827	252568	179092	149097	125409	111227	72074	50674
526	An	Animal	33208	Metazoa	An522	Pseudonaja textilis	19002	217588	224029	178740	62449	59050	78840	66915	93507	140761	112407	235649	204703	293336	215367	119204	125072	197856	304624	431163	333848	118436	176877	207787	140999	141906	134288	218735	207051	110308	111526	197294	178675	172804	84328	299264	360259	314372	241124	214749	200616	190494	151890
527	An	Animal	33208	Metazoa	An523	Pseudopodoces humilis	15744	182044	245231	169097	83478	39939	105612	43245	112098	112436	125039	152492	198768	224113	238438	87313	123837	110209	333427	277514	408289	95739	194598	160359	169422	86992	149536	143972	201639	73536	64025	115790	110391	175849	47748	408821	250877	305688	204110	150226	192103	146096	193551
528	An	Animal	33208	Metazoa	An524	Pterocles gutturalis	13400	138130	108286	127972	31368	32467	41206	36449	45005	94132	75412	126995	135282	176976	143083	67222	73276	95915	202641	236615	226887	76039	92126	119048	79846	75479	83716	121131	123668	66559	59809	96287	98062	101552	47339	206248	207865	203476	144623	126061	115272	110940	81435
529	An	Animal	33208	Metazoa	An525	Pteropus alecto	18352	191446	301358	162494	84781	49223	109625	66169	123460	126465	126797	176584	201298	227918	279082	108958	130704	131317	368962	318019	425205	110848	237005	169965	172270	111418	163479	164077	217533	81328	84868	139615	138224	206948	77288	416563	264631	337334	225557	177778	214307	184747	215706
530	An	Animal	33208	Metazoa	An526	Pteropus giganteus	19839	201693	326817	170927	103402	51780	123945	69297	134838	133093	135175	181962	209733	233865	292686	115392	139894	136421	386431	326711	444373	116263	260615	179361	187636	115269	173274	169459	226372	84109	87690	145493	144148	221781	80160	442839	272593	349279	236754	184463	226033	194141	234808
531	An	Animal	33208	Metazoa	An527	Pteropus vampyrus	19583	193981	303335	164492	87107	50493	111334	66961	124948	128719	128351	177414	200442	227328	276973	111710	132317	132073	369607	317701	423215	112729	239525	171934	175675	112539	164300	165113	216348	81804	86013	141159	140129	209895	77918	417240	265440	335384	226995	180136	215373	188092	218944
532	An	Animal	33208	Carnivora	An528	Puma concolor	17700	181884	282174	154200	78292	46062	96982	63013	116587	124802	124307	168472	192298	220633	256840	108738	120197	124690	345014	308451	395016	108471	217767	168150	168794	106850	154302	160016	206052	78120	81404	135730	136280	197055	71558	384449	254191	318705	214898	175884	198879	177123	205093
533	An	Animal	33208	Carnivora	An529	Puma yagouaroundi	19987	197310	335246	166681	101976	50897	121803	69170	139876	134055	139170	177531	214883	234558	294571	117212	138959	133756	389306	327931	453378	117785	260424	182569	195722	113435	177409	168300	230320	82278	85401	145290	144905	225461	76650	446379	270728	356654	236329	187277	226657	194813	248053
534	An	Animal	33208	Metazoa	An530	Pundamilia nyererei	22766	278648	279414	224644	88345	82193	123307	79396	89072	182864	185041	188667	328749	293956	396653	141783	156989	156724	479294	314920	610155	174908	240497	260444	164435	125937	225899	178801	307543	99593	74927	155377	155495	252943	86844	531265	339590	425720	311707	212304	262426	235811	205752
535	An	Animal	33208	Metazoa	An531	Pungitius pungitius	22175	211442	409729	166554	183950	64446	174078	76394	136103	153337	210052	125784	365027	207768	499693	120984	184094	137286	491613	248487	687428	138962	329231	235408	217463	92497	265964	125289	340427	76688	50454	144369	112528	300426	61267	614386	274001	456803	312536	159549	315707	180928	289775
536	An	Animal	33208	Metazoa	An532	Pygocentrus nattereri	25799	327818	319214	258533	111291	95806	154101	82712	111762	216884	198243	224083	355753	342626	436130	175578	183092	171275	558961	354147	724604	196012	286254	292867	182178	161077	241942	219510	331515	119654	86712	176717	178991	275091	110371	629819	384503	487970	354738	233697	311956	277463	225297
537	An	Animal	33208	Metazoa	An533	Pygoscelis adeliae	13634	174397	144445	163098	42721	42305	54351	46682	61433	117972	98566	160934	169768	220569	184396	85383	96929	123247	259205	296210	292335	96364	124824	152304	107804	96172	106692	151772	153406	85421	76191	121083	124304	129006	62948	261312	259413	256955	183975	157118	145005	140545	108131
538	An	Animal	33208	Metazoa	An534	Pyrgilauda ruficollis	15889	180838	247362	168202	85092	38674	108608	41230	109185	110163	127621	146213	196282	214399	237188	85540	125668	104981	331619	268011	404374	92743	201050	156427	166737	83118	150084	138835	196807	71025	61337	111677	106641	172633	44802	407104	242374	303384	200287	145719	188785	144923	194357
539	An	Animal	33208	Metazoa	An535	Python bivittatus	19221	220222	193808	189365	47023	57047	70828	63130	83259	139715	111473	227116	189639	287223	198589	119303	119583	180844	302717	404833	324004	118379	156879	198165	138279	143158	123963	216242	193800	107712	104947	185528	180027	162083	84212	286789	335777	306647	234548	212636	188949	186582	134004
540	An	Animal	33208	Metazoa	An536	Rana temporaria	23767	248891	220591	238663	68349	80265	79346	78757	85656	216771	154613	308236	267491	382360	302958	187711	144181	237277	372304	480732	453898	172340	165277	287600	163569	189056	180273	274219	244471	175331	145774	204424	228416	174307	132354	351972	442450	398806	310055	284939	230094	233143	158088
541	An	Animal	33208	Rodents	An537	Rattus norvegicus	22503	241949	311578	196788	81008	57535	109700	80185	123170	154730	154766	189251	240307	256204	316400	139446	145626	152714	418101	345678	480832	139375	249021	205617	184979	133288	186465	184280	258072	92305	86114	164671	166156	239834	99851	464092	280360	405207	267783	203819	253570	232199	222468
542	An	Animal	33208	Rodents	An538	Rattus rattus	21812	230170	301002	185567	79850	54596	106204	76471	119067	144912	146089	179580	232093	244071	306544	129849	139579	141724	400311	327928	462786	131726	240502	194220	177361	123836	179199	176368	250758	87453	81940	157240	157536	230175	93986	449092	264947	389241	256755	194328	245676	218195	213180
543	An	Animal	33208	Metazoa	An539	Rhagoletis pomonella	21813	208439	173424	233256	158736	157491	155959	86395	48829	71630	40243	363688	202626	350094	185832	100919	105307	307922	195152	403857	265060	197886	211765	115981	45770	165375	111688	241359	138117	200369	164488	252300	124353	103027	121386	161948	380295	253765	233300	207074	176541	100313	94313
544	An	Animal	33208	Metazoa	An540	Rhagoletis zephyria	25597	216886	238916	231209	183528	151668	180817	101235	61691	71484	41305	363616	255064	356663	248206	99661	117403	297265	252899	408019	346277	205107	279285	130997	53513	158353	142389	271664	184966	181765	149687	241311	131831	148217	116105	242862	379420	330692	259386	232341	203005	109563	117767
545	An	Animal	33208	Metazoa	An541	Rhinatrema bivittatum	21513	240993	241130	245244	76996	60004	88068	75656	97231	190861	159093	258597	247869	327235	276848	155995	157810	187271	410165	422197	469655	143926	197080	240131	169498	161735	172601	247407	256300	138336	117900	186458	181829	192088	106414	429077	397320	392255	293511	252252	243422	207976	171491
546	An	Animal	33208	Metazoa	An542	Rhincodon typus	20343	190078	134861	195470	45074	57428	52197	71832	65192	132100	105546	227720	182211	280360	189308	119796	94632	176460	269977	341973	300769	127804	120300	188577	100989	125118	116848	211079	166353	98105	99210	166007	141327	122353	81196	263107	311798	276015	216124	187553	162558	147584	90759
547	An	Animal	33208	Metazoa	An543	Rhinolophus ferrumequinum	19775	204021	322961	172480	97762	53019	121012	69830	134667	132634	133721	182812	214702	235406	297436	117545	137684	138653	391236	335450	449201	119355	256565	180933	188435	115889	175455	171652	224161	81692	86028	144450	141418	218321	76466	451381	280296	358153	238753	185407	223343	194810	238290
548	An	Animal	33208	Primates	An544	Rhinopithecus bieti	21589	209765	310469	183559	84301	52075	118163	70281	129661	138609	137811	191469	206588	247709	276317	121987	139004	143689	389031	338781	446215	123159	247124	189201	185639	126387	170398	178111	218780	84564	88695	146441	152069	213776	81916	434955	281847	353525	238177	192354	216405	206930	227970
549	An	Animal	33208	Primates	An545	Rhinopithecus roxellana	21207	218839	326089	191304	90386	54206	123290	72766	134687	144435	141889	201142	216179	260301	290207	126528	143607	150046	408942	358179	472264	127931	261153	197902	192999	132500	177120	186698	227786	88707	92314	152017	157880	221339	84972	454781	298564	373027	249110	200252	224752	214992	238932
550	An	Animal	33208	Metazoa	An546	Rhipicephalus microplus	18580	159734	243422	167561	142731	76382	140463	83109	98966	66293	95627	95968	203897	147570	304109	63171	138167	118986	242256	234676	300892	122662	222043	135735	75943	74794	160372	106656	165961	68424	35164	125829	128185	186728	66393	295749	150947	295870	194415	119696	205593	112565	123494
551	An	Animal	33208	Metazoa	An547	Rhipicephalus sanguineus	23468	188548	313549	203063	197857	91860	183628	101398	126229	79000	120204	104755	253656	166676	390161	71082	174024	140539	299132	278013	375640	141662	283943	165435	90821	85228	201456	118641	211023	79305	39843	144664	144886	240795	77453	371516	166353	360555	235058	131119	260267	135640	160068
552	An	Animal	33208	Metazoa	An548	Rhopalosiphum maidis	12060	122011	69221	102153	48051	56316	25357	49522	29837	98452	32821	264797	127487	239162	123996	91946	42441	190290	77100	314946	79409	117076	66105	115351	25641	98906	56798	189419	73238	154024	203987	133472	80318	36575	59820	61990	348848	106549	155933	173348	80462	85081	34112
553	An	Animal	33208	Metazoa	An549	Rousettus aegyptiacus	19135	196614	333647	167829	111768	50879	127622	68352	137919	130699	135721	177563	209794	229322	297735	111197	142760	134666	388687	323891	450396	114588	267869	177088	188580	113590	174407	164933	224480	82059	85960	141354	141024	219729	78202	446289	269136	352476	232956	179219	226171	192148	239726
554	An	Animal	33208	Metazoa	An550	Saccoglossus kowalevskii	20921	205655	110673	216615	63152	81597	35859	79464	33991	189232	77816	315010	191434	409208	229127	169205	74546	231874	194439	451484	225109	230482	100402	201233	73345	170119	96254	253976	144339	206128	199511	190500	144050	78716	109680	146549	414288	225284	261694	230836	148407	132038	61556
555	An	Animal	33208	Primates	An551	Saimiri boliviensis boliviensis	21057	215509	326010	186254	94788	53526	122859	73309	135573	142011	137554	196228	213670	256129	289792	120830	141810	144517	401168	352778	462750	125844	260844	193810	188978	126550	174788	183680	226607	86224	91024	146797	154461	217991	81725	452854	293137	370647	244773	196197	222925	208313	235578
556	An	Animal	33208	Metazoa	An552	Salarias fasciatus	24469	225031	444217	161508	196183	62665	180058	81892	164735	167804	211356	125883	392937	209529	558997	125052	201977	115297	576220	259647	746213	131879	360905	263597	205347	92691	289671	122076	399997	64378	50416	119286	101303	314511	39284	766932	291623	490209	326880	154113	366204	188856	306291
557	An	Animal	33208	Metazoa	An553	Salmo salar	46631	402872	643670	323880	166608	145556	240378	103975	178868	320069	404293	263043	658341	417244	840127	292179	259883	243901	938408	405314	1278334	304132	479786	433815	432980	212497	467419	231521	606494	180758	100934	236661	183894	492238	197889	1066168	466171	865518	604145	283352	541447	408532	544850
558	An	Animal	33208	Metazoa	An554	Salmo trutta	42243	413498	658542	329453	170414	148175	244477	105311	181182	329633	409477	268315	674814	427309	859243	300759	264403	249801	955386	415331	1308686	306590	489119	446563	441340	214042	476515	236332	620734	182594	100727	239637	187354	500082	198869	1092463	480599	889536	610960	289255	553045	418858	557805
559	An	Animal	33208	Metazoa	An555	Salvelinus namaycush	39076	364496	602196	288324	156331	135051	227648	95272	166613	280296	363165	233297	613850	373234	782484	263316	240416	211233	856847	355571	1180886	270798	449703	391670	395355	186422	432042	207972	569177	159375	84930	212388	163731	453613	175198	997148	419057	808835	551885	257528	507358	363472	514897
560	An	Animal	33208	Metazoa	An556	Salvelinus sp. IW2-2015	35470	305379	507327	250830	131813	112050	195038	82361	143617	237319	310454	201089	508506	317396	650986	215890	204603	186512	720588	305560	987789	227016	383189	326797	333967	159463	361287	179041	468417	132924	73712	183663	144724	383883	147656	826002	356937	670193	466348	218733	419849	308286	430777
561	An	Animal	33208	Metazoa	An557	Sander lucioperca	25050	293099	346392	233531	105457	87892	142696	80502	103933	209512	213609	186472	386780	299271	480208	169493	169290	171336	545622	317058	716693	183378	286499	286301	192182	136549	255873	176937	357887	107306	77938	164572	149169	286103	92351	638590	356484	482779	351159	214588	307615	253799	248048
562	An	Animal	33208	Primates	An558	Sapajus apella	20652	213283	319639	185964	90370	52118	120275	71167	132483	139971	137948	195155	210182	252187	283891	121792	140846	144202	396353	346747	456226	123291	255602	191010	188519	126741	172476	182475	222679	86354	90639	147029	154106	216766	82189	447709	287764	360630	242993	196830	220333	208101	233595
563	An	Animal	33208	Metazoa	An559	Sarcophilus harrisii	20054	230790	284010	177655	66060	52412	89038	82045	116781	163134	133095	246166	204421	295118	248858	142932	123021	184354	362457	417164	406865	132072	214833	226674	185404	153813	147897	222770	232085	106106	114967	179130	187415	210776	99108	364259	347949	355494	256311	228979	220055	223176	223341
564	An	Animal	33208	Metazoa	An560	Scaptodrosophila lebanonensis	13655	129465	196300	134741	109680	106094	141168	58628	43494	35127	24239	214826	163849	232627	152939	59202	87340	171258	216751	202422	269062	110499	194066	86983	36582	109105	90691	156990	105286	117820	64515	162217	77514	94120	78184	208739	189434	237155	175378	136369	128370	64098	111773
565	An	Animal	33208	Metazoa	An561	Schistosoma haematobium	8934	116481	31158	93310	20866	99963	20543	58938	16381	77491	24190	327461	83969	240643	63511	98799	28233	185207	62079	248268	65708	118772	28240	83873	24124	134662	36781	187335	68640	130367	226732	98676	98549	31360	70927	43837	249336	79209	113925	151433	74189	90211	21391
566	An	Animal	33208	Metazoa	An562	Schistosoma mansoni	10706	109362	27317	84435	18018	93297	17295	52207	13058	65341	17309	281997	69970	221099	52511	88703	23157	168688	53635	231535	58836	111245	23911	76048	20359	119449	29494	167245	56473	113298	205023	87750	88814	24920	60955	34475	225329	67832	104544	136405	62519	83973	18357
567	An	Animal	33208	Metazoa	An563	Scleropages formosus	23607	243175	377590	222109	145664	82833	185423	80329	147913	135595	208094	173232	342574	268464	457633	129400	203265	140518	534030	299856	706416	169365	320406	223832	230283	121551	250236	177081	332910	86355	55329	168112	151058	296872	83148	620396	267883	523953	333552	188194	323510	212021	288768
568	An	Animal	33208	Metazoa	An564	Scophthalmus maximus	21747	218186	369713	182569	156082	72348	153788	81323	120540	162779	206153	134112	355212	219595	486778	132668	168698	133717	504345	246790	677037	153698	306555	244073	188594	100786	259453	128803	336433	77244	49034	138363	109199	292145	59675	615596	274094	442432	312482	152296	310018	196538	261396
569	An	Animal	33208	Metazoa	An565	Scyliorhinus canicula	20775	223484	192412	237126	75558	67713	72047	94952	92873	167282	142282	278548	242915	338441	258904	156493	136756	217853	356728	421441	400248	153666	165762	245541	155616	149545	171202	259656	223631	124873	118635	202063	164269	168474	93937	356602	383111	352282	272006	227484	225837	175783	135607
570	An	Animal	33208	Metazoa	An566	Sebastes umbrosus	24176	273803	357754	207255	126744	82254	145471	80080	107006	201732	216350	153753	397633	271195	502987	156334	173201	155005	544592	291072	731169	178383	293442	287416	188186	117601	267271	143916	375891	97594	68296	151004	121850	306851	76861	649373	331342	481461	346079	181972	325378	236825	256288
571	An	Animal	33208	Metazoa	An567	Serinus canaria	15242	180607	226294	168285	65494	37677	94093	39917	94199	110591	127881	147024	189468	214252	223073	85542	119050	104599	321923	265881	386430	90801	182897	153894	152922	83677	142711	139648	191231	70358	60935	111489	107049	166008	45314	384948	239452	296119	196221	146998	180504	145677	175384
572	An	Animal	33208	Metazoa	An568	Seriola dumerili	22023	258905	314641	202137	94416	80056	127436	73245	92321	178483	197607	157425	345595	256869	435414	144964	150073	135056	498498	259434	655540	169451	252519	255560	174714	115907	233119	149895	332315	88695	61948	138435	123274	266013	71850	593700	304372	430266	313427	178041	287478	225253	227177
573	An	Animal	33208	Metazoa	An569	Seriola lalandi dorsalis	25012	272115	330235	213641	102821	83856	135115	76978	97768	188972	208250	165923	363122	271566	458494	152145	157938	146510	524538	280108	689713	178832	267640	269071	184278	123678	245794	156360	346622	93746	66123	145904	130866	279798	75726	617148	323540	453832	331050	186753	300981	239791	239948
574	An	Animal	33208	Metazoa	An570	Simochromis diagramma	26625	324052	309028	265600	97630	93840	135132	90302	98027	224932	211273	225824	378959	347652	449841	175734	180040	191668	543520	378984	689679	200638	264781	305118	183746	151192	256082	211460	350426	120404	93534	180879	184595	287395	101000	603905	409823	487815	355155	252302	299534	269241	226794
575	An	Animal	33208	Metazoa	An571	Sinocyclocheilus anshuiensis	42467	467084	465830	388610	184821	169205	216566	151047	160553	357334	265630	387785	561794	587597	660191	285705	264720	314285	825464	601412	1070844	319221	400234	477805	257775	277547	366375	361844	535469	193086	160878	301856	303639	425220	168693	886184	676597	714062	580121	387551	475713	420617	336221
576	An	Animal	33208	Metazoa	An572	Sinocyclocheilus grahami	45355	469505	461673	390094	181501	170445	215548	150944	159919	362500	265587	394419	561886	594793	658094	291764	266025	319300	825338	607468	1069636	320987	397272	480240	258118	281824	366467	366988	536309	195912	163668	304199	307643	426769	171435	885443	682991	714057	583233	393622	476818	421654	334867
577	An	Animal	33208	Metazoa	An573	Sinocyclocheilus rhinocerous	43970	470941	470288	390706	188561	171737	220293	152838	162691	363267	268501	391118	567764	592328	667840	288897	267608	319190	832580	609855	1080502	321718	404108	482307	259911	280087	368844	365867	539226	195585	163284	304613	307480	429735	170860	893137	685547	719766	584434	393114	479915	424061	338701
578	An	Animal	33208	Metazoa	An574	Sipha flava	13559	123915	68020	99827	53387	58828	27173	51876	31593	101357	34352	270589	129447	241429	121028	90468	45656	187865	79288	316970	85087	116357	66300	112326	27754	103592	55940	197436	77177	154729	208748	134677	84712	36693	58562	68687	360716	108199	158184	175785	87752	87196	34147
579	An	Animal	33208	Metazoa	An575	Sitophilus oryzae	15036	152777	99223	116952	51966	37400	26236	47789	20529	165205	82745	266083	176365	267389	160019	95549	59022	203071	121240	387643	153234	123941	78651	152790	45127	108454	75119	207693	106520	179164	200932	159949	99773	55006	89993	102977	402657	179596	160573	203330	110315	125346	68358
580	An	Animal	33208	Metazoa	An576	Solenopsis invicta	14790	129892	106075	130018	134499	72373	62737	84296	42053	133232	65349	263194	158990	259996	175254	78685	84189	197066	144627	314266	225020	128348	119973	129171	40353	117457	85783	183969	145759	170483	166093	169566	102758	97117	76855	128807	308940	218974	188170	165183	132375	92969	59617
581	An	Animal	33208	Metazoa	An577	Sorex araneus	19266	158888	352077	135904	123134	40301	142074	57204	147696	108091	116479	150399	210755	194042	307478	95474	141346	105354	380752	266176	454162	91675	273773	143942	181575	89492	177821	143041	240443	66917	70188	120085	113362	228873	56147	487154	222602	348245	222649	154823	240587	150137	263214
582	An	Animal	33208	Metazoa	An578	Sparus aurata	26071	299480	356966	238259	120184	87678	145115	85541	106888	220942	230515	178688	404634	303740	508832	173523	180298	164987	574557	317855	761700	192149	294353	301353	195780	133680	273267	166125	388553	102829	73913	160844	146035	314435	79019	678228	362275	507748	361697	202332	338962	259576	251727
583	An	Animal	33208	Metazoa	An579	Sphaeramia orbicularis	24329	275746	324232	228679	97227	94889	123635	90124	101818	201599	202579	190152	368765	303994	469467	179565	150407	166416	529293	346173	650038	200998	240150	302082	183503	145429	244937	177396	349583	98858	86198	158679	151860	262042	87893	614701	377029	439766	342245	211552	301850	257074	233516
584	An	Animal	33208	Metazoa	An580	Spodoptera frugiperda	18794	206642	175554	156243	173147	68892	109102	73104	66483	140793	101459	233293	243213	267271	288251	99244	101696	192623	195636	355376	293599	146136	172712	156389	79289	115115	136960	167149	171902	186336	148016	165977	97485	135354	112512	226549	339702	296208	226202	142595	212266	150728	114271
585	An	Animal	33208	Metazoa	An581	Spodoptera litura	16169	187136	132625	144108	131185	66371	81742	63551	47651	122180	76822	214235	192677	244714	226336	86618	78026	176500	150659	330774	225405	138078	134240	142507	60757	104052	104985	164097	138155	155917	146552	144809	90333	103339	96194	164943	312963	231246	193074	134510	167333	132794	82494
586	An	Animal	33208	Metazoa	An582	Stegastes partitus	22382	253796	333871	192817	113010	72419	134192	82560	103548	170125	190263	135391	355833	236519	459384	127152	163132	130309	505803	266957	648617	155653	275073	257990	160203	102700	241859	134117	336198	77555	55129	130303	115712	264434	62249	613185	297224	435444	306965	167111	292421	217434	226701
587	An	Animal	33208	Metazoa	An583	Stegodyphus dumicola	20837	225601	80094	184431	36153	70372	34358	74687	29016	169973	76276	334059	131654	355214	127924	134405	82713	208269	152048	466983	151557	154821	77542	189989	48236	173517	70028	258099	104042	178143	226914	164555	177191	68656	84749	112166	440406	199262	204051	254870	127060	184237	51277
588	An	Animal	33208	Metazoa	An584	Stomoxys calcitrans	13860	156712	182583	122962	48072	106374	81885	49497	18621	72294	35080	303878	132062	289188	111340	84126	62059	242123	128544	315734	178944	153656	141269	96329	26709	142029	67715	177120	82732	159731	119361	230418	76979	51067	77899	106821	303381	180457	189587	170125	113821	94028	123439
589	An	Animal	33208	Birds	An585	Strigops habroptila	16070	202366	223886	189093	89177	45862	100080	49348	108799	123822	120166	167113	201868	243082	232493	94477	127758	129297	328013	308293	392781	111322	190655	171029	162495	105609	140419	156142	195260	87077	76276	130466	129499	178272	62369	367794	265363	313554	217576	161782	188859	159960	178291
590	An	Animal	33208	Metazoa	An586	Strongylocentrotus purpuratus	27430	312663	270081	309950	112807	114858	88563	110656	75806	255819	207023	317794	372991	539281	417730	199424	163533	291472	388832	499901	545510	295662	206997	348248	171862	222139	175538	237809	402361	172165	129495	207905	245849	289044	167271	302881	366902	525522	388707	243394	329829	253543	170913
591	An	Animal	33208	Metazoa	An587	Strongyloides ratti	12445	112889	15917	93628	4042	46600	4775	16925	3014	134206	16860	407570	41714	286963	31404	108489	12347	176244	20789	332202	51345	125745	8001	130078	10367	103222	11109	285717	26112	190595	290733	52983	116813	8988	27784	5461	440272	61379	129048	258713	27275	71001	7127
592	An	Animal	33208	Metazoa	An588	Struthio camelus australis	14517	188742	147258	174293	42358	45800	56970	50686	60848	127747	101948	172136	173957	234530	187317	92962	99361	132047	270809	315974	301827	101702	128871	161955	109170	105213	107309	164163	155536	91573	83819	129251	134939	134358	71374	265190	275710	266880	192550	171018	148156	155902	105925
593	An	Animal	33208	Bats	An589	Sturnira hondurensis	18778	188747	317654	159530	96185	46143	113052	64064	131118	120649	135928	157911	210442	208079	296146	104507	138602	120168	383273	296746	442940	108714	250081	161555	188057	100074	177645	151946	218967	72681	73572	133782	128520	215338	67515	453119	245233	345957	223852	167513	221104	181869	232382
594	An	Animal	33208	Metazoa	An590	Sturnus vulgaris	15177	179001	227935	167914	67657	39257	95715	41510	97295	109783	122901	149751	191447	218145	226055	86303	117339	106593	319361	269522	385979	91543	183484	153184	153512	83929	143579	140929	193549	71160	62370	112147	106487	167299	46060	387770	245724	294006	197602	146665	184472	143161	177326
595	An	Animal	33208	Metazoa	An591	Styela clava	19953	217067	82099	245986	71441	81688	35019	107385	31154	230368	69149	385846	204639	435169	195179	156875	100555	309787	132966	564782	175563	171548	85886	293285	72491	180001	83477	310603	148019	208019	197371	228180	189679	87803	90986	110403	549972	222673	273019	279074	159026	161363	57405
596	An	Animal	33208	Metazoa	An592	Stylophora pistillata	24484	257637	156765	249356	95691	95515	71600	106043	51227	230828	124539	309754	270157	394174	282397	173221	118000	273256	230357	521912	338681	213305	139856	299403	108637	164448	128955	289521	199824	166108	180159	239824	253532	137363	113985	208226	485499	358636	267508	322910	204039	186270	94356
597	An	Animal	33208	Carnivora	An593	Suricata suricatta	19699	188812	333471	159452	102137	47433	119150	66667	138195	128884	136704	168991	211161	220240	296572	113410	139728	125270	387090	310413	451687	109984	258321	174194	192064	108843	177024	161987	230805	77302	80624	138167	139156	226817	72239	449798	256794	353128	233377	179135	226823	188276	241510
598	An	Animal	33208	Bovinae	An594	Sus scrofa	20745	206317	366911	172291	111162	49255	133783	70729	147613	134998	147243	175035	221928	233650	309006	118307	151760	131128	410043	321596	476056	117632	282604	184104	207126	112698	188575	168624	249824	81158	84684	146658	148128	250310	72957	487654	266388	368709	247437	191270	245736	200889	270004
599	An	Animal	33208	Metazoa	An595	Syngnathus acus	19563	189910	360942	151369	157955	73365	165421	90323	104600	123684	148296	141178	312880	215088	432020	98687	174850	179427	383589	268713	543648	135012	310899	193182	136833	102110	225490	139098	297119	60455	55777	184791	133949	258183	65817	453758	278988	395703	285474	168857	258205	162287	229589
600	An	Animal	33208	Metazoa	An596	Tachyglossus aculeatus	19048	149273	426022	118399	128235	40957	142627	62233	179997	109369	136128	138278	231082	195761	328147	86087	152740	117740	373585	286201	461291	89160	286735	173498	229184	81063	186260	128109	266127	61799	64215	132792	104088	251738	59611	490772	233721	349910	223177	145741	259451	142773	312265
601	An	Animal	33208	Metazoa	An597	Tachysurus fulvidraco	23801	285947	236009	238493	88105	101558	124100	83563	81270	194013	157129	224694	334462	332204	373667	174922	148294	178735	467714	354517	595892	186742	216761	272868	137952	155833	213977	211341	309368	118277	105096	170083	181728	239721	106317	498617	388549	416801	329397	236237	264059	249329	161941
602	An	Animal	33208	Metazoa	An598	Taeniopygia guttata	16515	190356	272112	178480	101872	41663	121825	44265	126351	116842	134709	155289	205087	226581	252328	90646	135955	114166	353443	284101	435363	99475	220245	166243	187181	89311	159914	145873	207231	74701	64556	119309	113463	185684	48415	438637	255922	316618	212201	153025	201161	152297	219668
603	An	Animal	33208	Metazoa	An599	Takifugu rubripes	22116	243597	333342	186161	128898	72959	137362	75409	109741	167457	196925	154687	348852	251903	437995	133197	167680	143648	492580	295547	611329	157396	268485	244240	185091	109070	244116	150991	336005	79764	67237	152894	130102	269831	65283	588052	314954	418931	311750	188174	286064	202126	241516
604	An	Animal	33208	Metazoa	An600	Talpa occidentalis	21942	203969	360074	172184	119850	47771	143236	67815	146444	133796	140160	187475	223074	239953	313309	117350	151871	140808	410144	329778	476626	117272	285416	180369	204276	116839	186326	175313	247382	85515	88394	148077	144794	238518	75867	495260	277660	373409	253007	190709	245308	195246	267736
605	An	Animal	33208	Metazoa	An601	Tauraco erythrolophus	13615	142010	118668	130883	36838	34908	45004	39312	48820	97601	78988	126820	146427	180981	155582	69001	78954	99742	212811	243659	240920	79051	100523	125753	83659	77540	89207	123770	131258	69253	61397	101312	101956	107877	49292	218106	213656	214388	151047	128919	124252	115712	85828
606	An	Animal	33208	Metazoa	An602	Teleopsis dalmanni	25638	270660	102414	299722	84225	216581	90582	98676	34030	130717	40418	579371	210732	492816	162421	152927	94090	415793	153829	601850	201227	271809	131720	167258	36629	224707	88455	364561	112268	326701	369383	249350	175514	67445	139892	100343	618455	242752	277252	330845	153167	148039	61046
607	An	Animal	33208	Metazoa	An603	Temnothorax curvispinosus	15668	120609	119902	113653	159821	69172	69642	81369	48467	129801	74875	229156	170835	241496	201402	69353	90596	177384	156560	288701	252490	120004	133934	122193	47210	105047	96610	155165	156486	156958	139038	168425	92253	110223	70233	154541	271690	238441	185069	141056	146406	85768	68124
608	An	Animal	33208	Metazoa	An604	Terrapene carolina triunguis	21941	233638	265666	214114	76741	53660	99194	63740	110762	167200	143290	226467	243092	293192	277301	124408	149279	168489	391257	381678	456754	123328	210265	206441	191501	139144	164182	210988	243026	118901	106277	163564	160742	197694	97103	433729	352484	364657	270499	209196	234995	189287	192343
609	An	Animal	33208	Metazoa	An605	Tetranychus urticae	11669	150618	61711	88506	16529	59668	17872	70841	14199	87184	26747	249623	103304	258355	80858	88765	27662	184336	47710	270167	87980	134952	40215	123021	17216	105506	40353	213399	95637	93083	160189	123587	128418	47695	48580	43156	294866	101123	122122	165028	96980	109158	33395
610	An	Animal	33208	Metazoa	An606	Thalassophryne amazonica	22394	264637	269563	224960	90319	88018	115179	81169	92669	179939	174438	189916	322320	297757	396169	161585	150918	172119	471464	325848	572533	188639	228115	256459	149628	141967	232139	188090	304802	90517	76890	177579	154667	239780	80182	526767	346694	408426	318086	215561	259093	227906	188043
611	An	Animal	33208	Metazoa	An607	Thamnophis elegans	19019	222536	229294	183397	65477	60120	81013	67910	94882	146844	119307	245817	210506	302146	221561	129038	131850	205057	310716	438033	346363	120743	180953	218225	148834	150046	141615	229279	217753	115322	116209	204073	185970	181740	87065	307836	373341	324854	251500	226789	214881	193616	157090
612	An	Animal	33208	Metazoa	An608	Thamnophis sirtalis	16162	149629	146195	124821	39561	40530	52378	44394	60335	99679	77206	167743	136787	202593	142688	83892	84425	138118	204816	292676	223467	82124	117120	140832	93615	102045	90865	153820	137106	78981	80178	134975	124632	115411	59913	196130	250420	212425	166865	150983	136445	131548	100968
613	An	Animal	33208	Primates	An609	Theropithecus gelada	20764	212588	320897	184858	90291	52641	121296	71515	133039	140132	138408	196300	212246	253780	284845	123109	141142	145773	396524	348531	458705	124450	256245	192924	189092	127980	173255	183378	225014	86600	90641	148933	154572	218207	82628	447396	290344	363063	243811	197259	222833	208115	234026
614	An	Animal	33208	Metazoa	An610	Thrips palmi	14317	146560	241210	115608	132569	52005	130461	51868	72338	82419	78568	136223	170850	179774	259244	62728	100388	133373	214990	221969	273562	96567	222630	108771	80090	82670	131953	122027	134723	57494	71096	115208	114083	135517	47997	256500	181795	248230	179216	108296	162585	117223	153906
615	An	Animal	33208	Metazoa	An611	Tinamus guttatus	15026	159273	164632	147400	61260	37347	71659	43059	66371	106822	96647	143571	169541	201345	189112	75416	100656	109812	256054	268888	301662	83323	142364	140314	105993	85172	110858	138032	157866	77903	66434	111362	111231	142896	55595	270808	235571	259648	176322	144508	150988	128795	119421
616	An	Animal	33208	Metazoa	An612	Toxotes jaculatrix	22407	278929	318845	219759	88261	84342	127610	76322	93091	188421	205651	168048	350175	273055	439377	152231	154001	142164	518271	283749	668963	178957	256204	267790	177919	122894	238673	162381	331492	94455	67038	144637	136522	268557	75071	605857	320426	441526	319996	192883	287301	246460	230382
617	An	Animal	33208	Metazoa	An613	Trachemys scripta elegans	18531	212363	229789	196139	66218	48837	84140	57769	95546	154356	130249	207260	215585	267376	244254	115096	132882	154867	349004	349649	405974	112803	183634	190012	170023	128141	145345	192014	214058	108618	97012	149507	146545	175575	88556	378979	323855	323905	242170	190427	206931	172753	167182
618	An	Animal	33208	Metazoa	An614	Trachymyrmex cornetzi	12625	115727	82059	119154	100919	63938	47611	72163	32886	118651	55657	236772	130322	241414	139665	70597	68180	177427	121799	285489	183998	119146	96159	113848	31320	107898	67978	161299	124258	149726	150563	146524	91851	77625	68067	102070	270449	186070	164363	139531	112078	85491	47566
619	An	Animal	33208	Metazoa	An615	Trachymyrmex septentrionalis	11034	107677	75550	107683	95281	59006	43678	65667	30049	108551	49078	221042	118373	226743	127059	64518	63141	163824	114684	264480	171618	112192	91905	104912	27928	99709	62034	147080	115366	137034	136278	136146	84467	71312	60814	94565	248952	171960	152292	127184	102768	79135	43807
620	An	Animal	33208	Metazoa	An616	Trachymyrmex zeteki	11229	106702	76795	107838	94923	58459	44270	65964	30099	108400	50371	216541	121695	222859	130727	64593	63994	163295	114751	262535	172896	111498	91281	104385	28013	99248	63154	144014	117456	135501	133891	136978	83338	72613	61432	96557	244741	174606	152946	124192	105558	78959	44419
621	An	Animal	33208	Primates	An617	Trachypithecus francoisi	21841	222066	329600	193898	93418	54951	125850	73747	136938	146770	144187	201813	216433	261687	291145	127589	145099	151235	410646	360317	471579	130535	264349	201125	195953	133497	178394	187948	228260	88872	92984	153489	159400	223893	85863	457438	302595	375939	250681	201655	225609	217389	241202
622	An	Animal	33208	Metazoa	An618	Trematomus bernacchii	25660	278559	343216	214821	122954	77870	145132	75824	107597	203578	220341	166140	400948	280777	488495	157978	177155	156066	544235	303093	734972	162180	271331	287458	222861	124643	262722	153106	382807	100048	72998	146700	133167	306123	73747	673323	345034	486179	355917	193254	336605	241706	277939
623	An	Animal	33208	Metazoa	An619	Tribolium castaneum	12862	95145	134295	73629	84243	40083	57772	51545	47907	66653	64261	173672	171870	171699	184727	75656	64668	166976	107782	274117	181861	79958	101762	84860	92284	66878	92820	177431	137587	77353	106730	186938	81464	96998	55950	102182	308976	165332	142640	151956	136013	72983	98200
624	An	Animal	33208	Placentals	An620	Trichechus manatus latirostris	19147	199938	302073	170038	80195	49102	111683	65712	124212	131775	128833	183063	209045	237966	276252	118657	132900	134392	378750	325224	439729	115380	238082	175501	176971	118543	167414	173930	221368	84037	87607	144524	146561	211540	80272	425486	272574	350973	234784	189595	218398	191803	218282
625	An	Animal	33208	Metazoa	An621	Trichinella spiralis	16380	107528	63569	105597	62774	74324	42572	68789	32592	62567	26309	162309	92530	166591	95292	74997	68823	131473	91392	243152	73346	89305	66588	79269	24603	79243	54831	151723	69242	70806	74565	180790	80373	39103	32579	85572	212331	97272	125869	151448	87195	53711	26680
626	An	Animal	33208	Metazoa	An622	Trichogramma pretiosum	12773	129911	148038	95897	82446	50282	74615	66531	29469	105907	51589	231943	149036	227360	181850	63894	83224	176068	147218	273691	202860	102749	137548	107018	26089	97774	95223	148776	134218	116799	118871	134273	80827	117682	48365	142463	308629	180616	159918	133617	130573	78745	69308
627	An	Animal	33208	Metazoa	An623	Trichoplax adhaerens	11518	137083	47321	98314	30018	53803	27078	55778	13286	76788	28280	226976	78189	230481	66559	64458	45025	157599	61938	232205	71016	95641	58039	91048	19717	93347	28925	189783	86845	105679	184826	85991	76247	28535	75408	38094	233514	116347	113350	150905	63093	75083	20684
628	An	Animal	33208	Metazoa	An624	Trichoplusia ni	15085	159519	153034	114066	157777	52017	104177	55924	54685	109837	81833	177091	203225	209178	240939	74436	87933	151117	164078	283086	246267	111420	156633	117996	67733	87660	115648	129922	142746	149760	124360	124198	84078	114942	83756	194673	270686	245042	180980	117867	169352	112756	99937
629	An	Animal	33208	Metazoa	An625	Trichosurus vulpecula	22582	250305	290949	196046	57399	58993	82459	88898	113072	166356	145624	244073	218043	307507	264624	150978	126355	179611	388743	417255	435061	144990	219709	231259	188976	161378	157649	226816	249334	105571	109768	185747	194316	220747	107757	385749	346679	386311	272489	233944	234475	237154	210365
630	An	Animal	33208	Metazoa	An626	Tupaia chinensis	20552	194487	306790	167324	79064	47797	109693	64930	121967	130748	132561	174078	209936	224142	285275	115198	137257	130893	373148	317021	427764	112392	236191	175966	178104	111231	171546	166185	232166	80956	85120	139058	139719	220091	76330	435711	264059	346569	234501	181474	229682	191297	221698
631	An	Animal	33208	Metazoa	An627	Tursiops truncatus	19284	196040	334377	166124	104968	48956	124098	66576	139708	131002	138308	170328	210053	230924	293127	109304	138043	128514	392398	321786	457723	115632	263458	177254	193806	109534	176179	158632	221000	77691	82928	137422	138865	218503	72077	446056	264975	356367	227353	175920	218354	189733	249451
632	An	Animal	33208	Metazoa	An628	Tyto alba alba	16057	189583	192740	175038	66034	47146	81295	51608	89593	125398	111934	166279	188784	232781	213227	91703	117575	129967	296034	308504	343390	107693	163432	164981	142065	101371	129358	156718	176440	87792	78152	128736	130304	158800	64269	313559	271238	284698	201513	165119	168690	152680	154455
633	An	Animal	33208	Rodents	An629	Urocitellus parryii	19335	206386	299079	174855	73881	48929	111212	67932	119512	130296	131813	188124	201602	243690	269943	116870	130380	139992	374277	328125	431522	121323	234978	181922	174331	119751	162681	175298	222322	82869	84884	148088	147582	208365	81834	428099	267983	346091	234762	188232	218082	201103	218978
634	An	Animal	33208	Carnivora	An630	Ursus arctos horribilis	19924	197660	344686	163632	111670	49631	127476	67825	143784	131926	137097	175246	217680	229803	301566	116389	143095	128806	398116	320945	465630	114267	269262	178151	198872	112039	180744	167910	236430	80627	84522	142908	143490	232375	73545	464600	265867	361592	239478	184238	236604	190123	253757
635	An	Animal	33208	Carnivora	An631	Ursus maritimus	20509	199357	349492	164586	113882	50188	130099	68149	145351	133247	138415	175783	219759	230565	304555	117558	145359	129017	401502	321491	469357	115478	273272	179541	200368	112820	182991	169174	239813	80935	84646	144127	144848	235890	73912	471146	267225	364838	242374	185873	240087	191503	257767
636	An	Animal	33208	Metazoa	An632	Vanessa tameamea	12042	130571	96197	106867	122831	52360	73055	55017	35777	103912	49217	194930	132915	204997	160147	70994	62712	145926	107571	272835	161604	108183	102446	106350	42484	80559	81654	130928	91423	145039	138432	106104	83741	86700	67606	117557	260289	160007	144458	120281	116759	89287	65592
637	An	Animal	33208	Metazoa	An633	Varroa destructor	10247	127646	112353	109417	93449	71751	63059	83195	52296	48665	38555	122848	126544	164309	144715	56022	60128	128937	149302	200608	158949	100410	117367	107872	48162	83415	72306	115932	107777	58775	65043	82564	121494	96008	71726	98367	165881	148354	129333	103796	107000	84240	60435
638	An	Animal	33208	Metazoa	An634	Varroa jacobsoni	10738	128110	112137	109784	92905	71738	62825	82932	52199	48958	38309	123684	126496	165461	144488	56167	59780	129626	147662	202575	158172	100947	116531	108548	48178	83277	72386	118719	107925	58676	66983	83194	121378	95388	71531	97474	168459	147394	130019	105100	106677	83841	60011
639	An	Animal	33208	Bovinae	An635	Vicugna pacos	19568	193435	317312	160600	88005	46662	112655	64674	132102	127283	136736	162679	211230	220671	289281	109311	136872	120836	387286	305766	448049	110191	243223	170702	185739	103315	174473	157419	227078	74572	80099	134251	136034	220896	68197	447300	252531	348476	227505	176205	222171	187291	230856
640	An	Animal	33208	Metazoa	An636	Vollenhovia emeryi	14870	111283	133023	105228	175465	63642	78346	77381	56179	118297	85640	199926	175759	208584	221397	62634	95199	159644	169629	247703	275663	109509	150764	113281	56140	93839	107642	141858	160151	146665	118830	159922	84925	122086	67087	174337	236113	251599	178570	126097	153235	78777	75338
641	An	Animal	33208	Metazoa	An637	Vombatus ursinus	21848	247906	297358	198457	62843	58677	85837	91329	117636	166201	148223	247613	219961	309674	271157	151233	131342	182006	397658	419510	440915	145462	226448	232326	197040	160723	159903	230224	245934	108331	115089	190470	196326	227176	109136	396440	347900	378304	273567	238029	236078	239898	220371
642	An	Animal	33208	Carnivora	An638	Vulpes lagopus	20761	208214	350522	176526	115615	51248	136623	70826	149183	134979	141110	186974	213786	247324	294450	117665	143528	137153	401181	332860	465432	121122	280454	185673	206629	119614	177009	176292	234702	84229	86686	146134	146924	230201	81676	460089	275909	367224	244538	189708	228308	201982	264928
643	An	Animal	33208	Metazoa	An639	Vulpes vulpes	19427	199581	318008	169173	88795	48414	117706	67307	133183	130029	134250	182252	206507	239779	279524	115387	135854	132857	384199	322632	443188	115765	250522	176908	188280	116480	168446	171796	227799	82275	84716	142543	143396	218650	79534	435557	266310	352228	235439	185645	220334	193774	236333
644	An	Animal	33208	Metazoa	An640	Wasmannia auropunctata	13668	97381	112430	91709	151656	57221	62942	67309	45358	107451	68327	199023	151149	200851	185700	55698	84617	146100	150596	231435	238408	102600	131080	102711	41459	87675	87472	130786	142528	133954	112233	143320	75435	98068	55503	151628	222693	219112	164417	114320	134551	68992	63067
645	An	Animal	33208	Metazoa	An641	Xenopus laevis	34660	386351	301476	397556	78731	112258	112398	114673	111461	315543	230702	478789	394175	582456	412238	246517	217363	365798	547993	741733	638212	233076	246959	416165	247969	269116	240470	430469	329462	269835	231761	303706	347199	250760	193028	508395	671441	574243	460759	432346	318822	349189	220923
646	An	Animal	33208	Metazoa	An642	Xenopus tropicalis	21857	239772	210803	246075	58274	65770	77961	68660	78407	191811	149796	291810	248250	357392	260513	154139	146858	219661	353534	452672	413324	140388	167226	249864	180191	165028	156087	267028	209410	171529	143199	183715	217593	162308	123165	342007	412446	365014	284792	269615	205489	212093	155093
647	An	Animal	33208	Metazoa	An643	Xiphias gladius	21504	256935	316903	208901	91676	81064	126698	74295	96417	178379	201365	164883	331822	261208	420989	142540	151328	143773	493839	271747	644740	170607	254969	251273	179955	121453	227027	157485	314520	92623	62813	146515	132716	258965	83066	565251	306710	424214	308841	182991	274228	229538	230310
648	An	Animal	33208	Fish	An644	Xiphophorus couchianus	22885	263209	319920	199328	128668	69245	135723	79528	118041	191346	191413	167531	371528	270165	451898	137448	177704	158925	503524	332451	633424	160943	268972	272601	171918	126554	232549	171155	334646	94392	72037	155576	150618	258362	74935	606692	352478	447608	322721	206201	297582	225265	214599
649	An	Animal	33208	Fish	An645	Xiphophorus hellerii	24086	273550	331472	207006	134199	71710	140712	82292	123088	202447	199201	174843	387422	280947	469719	146188	184945	164854	523444	345405	655742	167005	278184	286082	177844	131418	243797	177592	350953	98187	75919	160620	156608	269596	77607	634875	367247	464912	335365	216613	312570	232762	221624
650	An	Animal	33208	Metazoa	An646	Xiphophorus maculatus	23365	270313	324918	204252	130708	70181	137700	80808	119983	197449	194738	171996	379930	276319	459291	142714	181152	161556	511858	339420	643385	164578	272372	279957	174455	128949	237189	174642	343126	96075	73948	158060	153702	263948	76120	620788	360943	456167	329011	212166	304457	229212	217096
651	An	Animal	33208	Carnivora	An647	Zalophus californianus	21453	209963	351178	174686	109169	51816	129986	70696	146975	139948	143751	188537	221130	248891	302319	119883	144381	139021	408722	341139	476085	124096	276627	187392	206085	120601	181938	178044	237782	84069	88507	149974	150215	232689	78947	463586	285648	379013	249332	192521	233223	202011	260270
652	An	Animal	33208	Metazoa	An648	Zerene cesonia	11924	123997	98880	99713	144025	41327	81436	46464	44945	95645	58282	182586	136539	200692	163944	64537	69097	141255	112885	253720	180179	97437	117975	93531	53969	75833	87277	123361	89016	144623	120322	114842	71840	87229	65431	133078	242100	172040	145884	111449	123184	79191	73676
653	An	Animal	33208	Metazoa	An649	Zeugodacus cucurbitae	12903	139491	127985	151512	118046	136148	107612	49733	24418	42813	16615	279311	135784	261346	119135	76432	65987	230368	129203	277689	190013	166843	150115	72275	21269	119467	73198	162877	97029	146431	120613	190699	69914	76120	76519	113023	268461	169600	167569	132808	133755	57943	70720
654	An	Animal	33208	Metazoa	An650	Zonotrichia albicollis	13591	157711	171810	148764	42811	30875	68180	32747	64140	100495	110913	133237	162529	191582	184068	75811	97404	93211	268685	238084	317957	77877	141143	133628	116809	74147	117469	127990	160284	64909	55406	98978	96298	133866	39415	313163	216375	255421	169261	133008	150464	127406	131521
655	An	Animal	33208	Metazoa	An651	Zootermopsis nevadensis	12368	140336	87703	163814	47255	65331	47300	60270	39489	100257	72138	173684	136927	218936	158280	91996	63707	122272	192203	271824	193843	126891	91634	145480	67112	113574	87333	144644	102712	97193	80967	128883	122016	84189	60649	173515	202799	205331	161619	132853	122851	115509	57789
656	An	Animal	33208	Metazoa	An652	Zootoca vivipara	20140	235613	262100	213157	80559	54987	102314	63862	105921	149536	148126	207543	244226	281106	277196	117824	159917	180616	362966	403903	429502	122211	218175	212305	182510	136697	169202	206951	233644	108867	88411	197336	178338	211868	84565	369554	333434	380515	264687	211768	236972	202429	176600
657	Ba	Bacteria	543	Enterobacteriaceae	Ba1	Atlantibacter hermannii	3822	14055	40556	17371	52484	22823	32359	3169	9996	1735	1584	18548	26849	37484	27056	4365	9187	15199	40387	45245	23525	20765	49894	7633	14656	15957	12514	31512	34696	4106	13770	14938	14556	14602	2705	73835	36876	12843	34531	24855	22601	8189	10116
658	Ba	Bacteria	543	Enterobacteriaceae	Ba2	Atlantibacter subterranea	4184	14139	46325	15695	59061	19243	40991	2751	10317	1788	1580	18182	31916	38833	31773	4002	10905	13849	47287	46645	28024	19382	59005	6820	16403	15098	15393	32490	41708	3757	13198	12701	11689	14999	3755	89400	38967	15312	37173	26761	25224	7270	9948
659	Ba	Bacteria	543	Enterobacteriaceae	Ba3	Buttiauxella agrestis	4058	22790	33199	27231	43189	26956	30569	4149	4759	2552	1440	22847	29964	41774	26656	5556	8465	24253	35425	52999	22175	31251	43713	8947	15386	16100	13995	42056	31445	5773	19239	23689	17734	15801	5251	61447	44359	13355	37278	27252	25100	11309	6588
660	Ba	Bacteria	543	Enterobacteriaceae	Ba4	Buttiauxella brennerae ATCC 51605	4317	24325	34459	31455	41352	27887	31862	4153	5458	2682	1733	22668	31888	43603	28213	5883	8659	24204	38326	53576	24049	34772	43687	7771	16451	16414	15264	42412	32758	6249	19203	23689	19614	15931	5582	65129	45263	14639	38637	28662	25709	12079	6620
661	Ba	Bacteria	543	Enterobacteriaceae	Ba5	Buttiauxella ferragutiae ATCC 51602	4539	26265	37542	30755	44810	30042	32148	4574	5882	3071	1935	25901	32780	46241	29471	6777	9162	27974	38714	58070	24764	37150	45615	9576	17866	18138	15263	45453	34899	6884	21430	27084	18652	16295	6777	68162	48215	15206	40712	30511	27097	12764	6982
662	Ba	Bacteria	543	Enterobacteriaceae	Ba6	Buttiauxella gaviniae ATCC 51604	4714	29201	33665	35356	39705	30135	30747	5306	5391	3480	2123	26276	31990	47545	27803	6647	8802	26627	38686	56073	26230	38520	42271	10273	16662	18257	14697	45737	33562	8008	21086	26079	22273	16296	8289	61728	47757	16604	40805	30597	26514	13841	6462
663	Ba	Bacteria	543	Enterobacteriaceae	Ba7	Buttiauxella izardii	4282	22276	36036	25595	48983	26791	33935	4108	4902	2541	1378	22745	32672	42540	29330	5554	9263	25638	37232	56929	22121	29669	49873	8707	15938	16490	15081	43501	33766	5317	19514	25363	17035	16940	5187	65517	46319	14248	38879	28051	26536	10597	6580
664	Ba	Bacteria	543	Enterobacteriaceae	Ba8	Buttiauxella noackiae	4244	27829	31200	33965	36883	29520	28551	4959	4945	3114	1828	25177	29748	45563	25056	6419	8131	25331	36428	53188	24514	36959	39742	9914	15700	17499	13684	43690	31532	7268	20511	24721	21537	15181	7875	58399	45416	14728	38210	29128	24538	13382	6113
665	Ba	Bacteria	543	Enterobacteriaceae	Ba9	Buttiauxella warmboldiae	3856	19415	37081	22005	42833	22567	31750	3154	6722	2652	2108	20582	27089	38815	23775	5024	8447	16275	40205	44816	25465	23475	44138	7941	16691	14931	13366	36460	30627	5937	16059	14717	16182	14068	5339	68408	38477	13989	34062	26409	21257	9634	8091
666	Ba	Bacteria	543	Enterobacteriaceae	Ba10	Cedecea colo	4061	19642	39533	20272	45802	22955	32768	3475	7264	2831	2777	19014	29069	38069	27093	4774	8836	13217	43141	46840	25649	21910	50435	9380	13551	14860	13472	32923	33812	6774	13084	11910	20167	14398	5000	72338	38191	17028	34887	25872	23136	9852	7995
667	Ba	Bacteria	543	Enterobacteriaceae	Ba11	Cedecea davisae DSM 4568	4342	23029	49005	20076	46163	18883	40427	3684	8601	3470	3433	19555	34096	35100	36452	3745	10295	13284	49780	47226	33672	20215	59325	8576	18953	13828	16945	36640	35468	7995	11114	11845	20884	17738	5459	88186	40587	20217	37600	27753	26267	11343	8529
668	Ba	Bacteria	543	Enterobacteriaceae	Ba12	Cedecea lapagei	4402	22354	48446	20323	46001	20989	37117	5135	9122	3877	4042	17443	33645	35289	34021	4448	10412	11417	49761	42383	36159	20726	56408	9059	18950	13527	16833	33545	37112	6265	10073	10093	20359	17880	5159	87159	37615	21586	36079	26862	25292	11971	9120
669	Ba	Bacteria	543	Enterobacteriaceae	Ba13	Cedecea neteri	4922	23087	54812	22290	51610	23168	39978	5077	10749	4017	3688	20528	37711	39749	39107	5166	10649	15001	54095	52100	34955	23476	61112	8786	22892	15399	18886	40343	39345	7000	12227	14178	21044	18959	5785	96223	44006	22403	41203	30432	28178	13235	9796
670	Ba	Bacteria	543	Enterobacteriaceae	Ba14	Citrobacter amalonaticus	4734	17789	45167	23787	57454	29525	34007	5567	9082	3333	2125	22700	33546	44808	32172	6893	9484	17214	48078	53084	29893	31955	46965	13531	19138	17547	15934	40048	41572	5503	13882	16790	14728	18921	4754	89933	44170	18435	41734	30444	26360	9699	9866
671	Ba	Bacteria	543	Enterobacteriaceae	Ba15	Citrobacter braakii	4603	21804	42023	25488	50655	29245	32592	5341	7558	3238	2053	23327	32655	44974	30323	6696	9508	18665	45822	52145	29611	32963	44399	12977	17398	17603	15197	41389	38420	6277	16204	17571	15273	16533	5962	84463	44174	17942	40837	31625	24840	10972	8918
672	Ba	Bacteria	543	Enterobacteriaceae	Ba16	Citrobacter cronae	4355	20093	41058	22921	51498	28469	31015	4799	7115	3032	1855	23040	30467	44062	28403	6503	8976	18904	43423	50468	27492	31092	44027	12177	16600	17706	14116	40871	36895	6184	16917	18173	14308	15571	5685	81254	42434	16547	39400	30867	23353	10506	8715
673	Ba	Bacteria	543	Enterobacteriaceae	Ba17	Citrobacter europaeus	4787	22979	43576	26654	53390	29933	33510	5630	7704	3538	2438	25222	34427	47889	31526	7144	9954	20243	48186	54701	30069	34106	47525	14165	17690	18946	15520	43648	39735	7426	17706	18838	16278	16923	6293	87290	46669	18393	42316	33496	25285	11644	9239
674	Ba	Bacteria	543	Enterobacteriaceae	Ba18	Citrobacter farmeri	4716	18361	44149	25007	56767	29388	33905	5888	9172	3226	2097	23169	32974	45613	31827	7116	9388	17822	48270	53234	30092	32816	45630	14096	19442	17908	15718	40534	41558	5525	14226	17931	15188	19320	5047	89243	44020	18453	41579	31160	26303	10037	10346
675	Ba	Bacteria	543	Enterobacteriaceae	Ba19	Citrobacter freundii	4646	22660	41411	27481	49298	30064	31948	5500	7366	3385	2051	23796	32555	45915	30064	6975	9404	19374	45966	53283	28927	34770	43647	13653	16951	18057	15125	42239	38184	6796	16791	18688	15480	16191	6460	83992	44511	17699	41014	32001	24889	11418	8761
676	Ba	Bacteria	543	Enterobacteriaceae	Ba20	Citrobacter gillenii	4451	19043	43590	26014	49145	28719	32433	5127	7557	3087	2067	22759	32084	44200	31290	6677	9259	18291	45505	50683	28307	33487	43666	11923	17955	17434	15566	40885	36811	6075	16297	17879	13717	15821	5980	84379	42508	17563	39717	31459	23489	10014	9220
677	Ba	Bacteria	543	Enterobacteriaceae	Ba21	Citrobacter koseri ATCC BAA-895	4184	15156	39745	18599	59778	25849	33998	4328	8124	2866	1903	19874	30908	40630	29760	5346	9741	15878	44737	47505	28297	23277	48921	10005	18824	16531	14644	36987	37310	4883	13715	15399	13625	15486	3975	85045	40458	15351	37757	28110	24054	9469	9045
678	Ba	Bacteria	543	Enterobacteriaceae	Ba22	Citrobacter murliniae	4563	25430	37462	32055	43310	31157	29365	6233	7796	3669	2454	25793	30357	47585	27806	7673	8980	20237	43861	52952	28542	37354	38474	15153	17131	19098	14553	43251	36696	7693	17840	20209	17481	16112	6900	79129	44742	17209	40486	32769	23706	12658	8794
679	Ba	Bacteria	543	Enterobacteriaceae	Ba23	Citrobacter pasteurii	4586	21486	40129	27547	47865	29527	30963	5139	7443	3190	2224	23014	31369	45582	28762	6777	9049	19104	44439	51692	28074	33820	41896	12614	17392	17378	14791	41023	36957	6399	16125	18693	14733	15597	6060	81911	43867	17557	39664	30916	23918	10787	8784
680	Ba	Bacteria	543	Enterobacteriaceae	Ba24	Citrobacter portucalensis	4466	21597	40418	26889	48578	29671	31882	5189	7380	3013	1836	22050	32088	44345	29986	6687	9199	18417	45311	51551	28298	34062	43242	12757	16496	17519	15133	40291	37458	6046	15874	17841	14578	15755	6036	83540	42788	17087	39868	30703	24036	10798	8514
681	Ba	Bacteria	543	Enterobacteriaceae	Ba25	Citrobacter rodentium ICC168	4933	17016	50381	18159	68287	24312	41866	4592	13574	4545	3718	23491	35965	43842	36098	6160	11605	13050	54878	52594	35063	23840	60366	13387	19077	18150	16062	39304	42459	7635	14128	10845	17052	18383	4110	100594	44521	21384	41593	32010	26292	9137	11174
682	Ba	Bacteria	543	Enterobacteriaceae	Ba26	Citrobacter sedlakii NBRC 105722	4203	13854	41984	16149	61983	23790	35330	4154	9360	2284	1807	18615	31786	35646	34746	5268	9342	14036	45100	47761	26819	23058	51130	10801	17091	15831	14452	33882	38085	4848	11597	14152	14837	16333	3797	84724	38325	16881	37390	28571	22759	7744	9454
683	Ba	Bacteria	543	Enterobacteriaceae	Ba27	Citrobacter telavivensis	5422	19675	51266	26930	63121	31264	38423	6481	11128	4094	2770	25359	37798	49543	36917	7824	11074	18625	54138	58860	34042	35353	52133	15033	21671	19519	17818	44100	46250	6903	15168	18163	16957	21979	5337	99411	48777	21498	46174	34094	29534	11186	11946
684	Ba	Bacteria	543	Enterobacteriaceae	Ba28	Citrobacter tructae	4469	20916	41554	27577	47500	28924	31801	5326	7088	2937	1973	23180	31955	44488	29964	6758	9196	19002	44650	51548	27962	34621	42764	12517	17311	17235	15222	41024	37357	6300	16078	18830	14414	16205	6497	82018	43071	17389	39887	31415	23788	10737	8875
685	Ba	Bacteria	543	Enterobacteriaceae	Ba29	Citrobacter werkmanii	4510	20917	42050	24161	52214	29333	31904	5024	7380	3051	1890	23436	31798	45399	29583	6729	9253	19403	45148	51717	28367	32620	45054	12711	17280	18152	14643	41555	37754	6281	17006	18560	14554	15862	5959	83136	43434	17147	40478	31574	24059	10708	8997
686	Ba	Bacteria	543	Enterobacteriaceae	Ba30	Citrobacter youngae	4377	20766	39310	26739	46672	28902	30110	4880	7060	2973	1893	22395	30129	43907	27719	6639	8693	18458	43101	50154	26842	32938	40815	12213	16705	17105	14330	39925	36030	6018	15848	18177	14340	15075	5717	79910	42380	16307	38577	29999	23142	10368	8559
687	Ba	Bacteria	543	Enterobacteriaceae	Ba31	Cronobacter condimenti 1330	4068	13618	39981	18345	62393	22283	41385	3051	7567	1804	1594	16495	29787	36936	31065	4397	9284	11613	45031	41639	30253	19785	57115	5598	15248	15013	14559	29498	34327	4923	8951	10355	21478	22988	3328	73829	36634	13864	34540	25952	23540	8078	8354
688	Ba	Bacteria	543	Enterobacteriaceae	Ba32	Cronobacter dublinensis subsp. dublinensis LMG 23823	4191	11150	44702	12096	72881	18501	47768	2479	8439	1817	1760	14347	32476	33924	36014	3655	10310	8739	49741	39511	33994	15343	65213	4834	15086	13859	15923	26734	38197	4536	7749	7333	16664	26946	2417	83763	36065	15167	35076	24335	26273	6864	9153
689	Ba	Bacteria	543	Enterobacteriaceae	Ba33	Cronobacter malonaticus LMG 23826	4107	11693	40825	13335	68092	19192	44867	2453	7572	2102	1711	14525	31523	35125	31943	3769	9760	8879	47352	40987	32206	16436	60799	5112	14035	13526	15249	28145	36476	4527	8016	7596	17574	24161	2629	79976	36505	14774	34385	24350	24811	7012	7963
690	Ba	Bacteria	543	Enterobacteriaceae	Ba34	Cronobacter muytjensii ATCC 51329	3924	11311	41981	11560	68972	18607	45066	2451	8014	1584	1563	13915	30347	32685	33355	3584	9678	8845	46575	38570	31896	14375	62692	4577	14177	13680	14644	26095	36049	4032	7219	7741	16500	24215	2332	79906	34329	14121	33430	23147	24848	6462	8488
691	Ba	Bacteria	543	Enterobacteriaceae	Ba35	Cronobacter sakazakii	4049	11306	40917	13179	68074	19479	44451	2319	7349	1925	1537	14617	30942	35584	31378	3795	9556	9003	46820	40650	31972	16448	60486	4764	14151	13530	15165	28180	35909	4262	8051	7542	17544	24210	2315	79643	36499	14072	34124	24746	24321	6850	8030
692	Ba	Bacteria	543	Enterobacteriaceae	Ba36	Cronobacter turicensis	4062	11235	42240	11758	69754	18925	45122	2352	7768	1823	1690	14786	31141	35576	32095	3597	9857	9193	47457	40238	32344	15068	62638	4866	14577	13858	15241	27431	36889	4357	7871	7904	16864	23710	2411	81360	35992	14215	34288	24145	24935	6917	8388
693	Ba	Bacteria	543	Enterobacteriaceae	Ba37	Cronobacter universalis NCTC 9529	4047	9935	43661	9312	72253	17533	46857	2269	7919	1817	1691	13857	31446	34217	32871	3338	9969	8173	47556	39285	33029	13284	64449	4707	14305	13306	15354	26138	37857	4048	7500	7041	15720	24994	1985	82676	35522	14660	34141	23296	25744	6405	8522
694	Ba	Bacteria	543	Enterobacteriaceae	Ba38	Edaphovirga cremea	4477	20713	43702	27766	40635	25000	28705	5629	10800	4678	3462	30964	25618	49254	26224	7021	8445	25024	41457	49490	28849	36615	37843	13789	17719	18594	13015	39378	38569	9308	14334	32940	16202	17269	5156	69265	42572	18254	38042	29185	26119	13015	12311
695	Ba	Bacteria	74152	Elusimicrobiota	Ba39	Elusimicrobium minutum Pei191	1536	11731	12452	5763	11190	2574	4015	446	586	6802	3775	12479	11941	12677	11256	2165	3547	7662	6500	24537	7116	7891	16222	5070	4876	4257	3117	16700	3358	17018	16103	7325	15503	1279	1160	3326	36708	6774	12008	19956	4403	6961	5341
696	Ba	Bacteria	74152	Elusimicrobiota	Ba40	Endomicrobium proavitum	1333	7988	8429	13259	13046	1473	3224	502	395	8597	1174	15592	13764	12310	11502	1282	3139	7678	5739	22804	5111	5132	15206	11751	3613	3315	2995	16096	2373	20148	12278	7812	14887	1355	1183	2462	36762	5032	9284	19829	4066	4697	2745
697	Ba	Bacteria	543	Enterobacteriaceae	Ba41	Enterobacter asburiae	4294	14099	45540	17647	58618	22333	39738	3511	7379	2244	2181	14379	35761	34629	36841	4293	9611	9005	50301	42610	34774	23422	52298	8528	18020	12602	17788	32463	40503	4014	8861	7756	14893	20049	2986	93034	36702	20841	37618	24756	28089	8790	8657
698	Ba	Bacteria	543	Enterobacteriaceae	Ba42	Enterobacter bugandensis	4221	13724	45122	17851	58913	21949	40429	3266	7459	2151	2049	14572	36115	34571	36936	4192	9718	9132	50257	42519	35072	22986	53137	8280	18541	12432	18106	32416	40319	4024	8874	8130	14734	19675	2994	93391	36229	21151	37515	24881	27992	8626	8686
699	Ba	Bacteria	543	Enterobacteriaceae	Ba43	Enterobacter cancerogenus	4462	14706	48833	21131	58608	23741	40223	3640	8506	2456	2459	16392	38066	38587	38100	4842	9910	10993	51484	44243	36062	24383	55224	8773	20520	13740	18425	33259	43081	4783	9902	9955	16576	20315	3084	94111	40266	20613	39691	26910	28481	9529	10021
700	Ba	Bacteria	543	Enterobacteriaceae	Ba44	Enterobacter chengduensis	4802	15387	51216	19603	63441	23107	44267	4423	10020	3462	3394	17131	39196	38372	41220	4927	11168	10594	54547	46754	39020	24008	57804	10115	20772	14298	19679	35427	43896	5648	10351	9072	17016	22373	3780	99374	39860	24959	41475	27765	30493	9860	10622
701	Ba	Bacteria	543	Enterobacteriaceae	Ba45	Enterobacter chuandaensis	4320	14594	44139	18856	57851	22766	39523	3378	7325	2329	2147	14897	35800	35346	36360	4488	9689	9280	50111	43334	34503	24150	51866	8427	18420	12752	17874	33022	40163	4195	9056	8345	14787	19448	2815	92821	37447	20581	38022	24928	28187	8714	8408
702	Ba	Bacteria	543	Enterobacteriaceae	Ba46	Enterobacter cloacae	4382	15151	47237	21885	55685	26944	36280	3741	8120	2415	2060	16852	36188	39510	34392	5368	9230	11274	50266	44534	34792	28021	49251	9059	20166	14468	17113	34467	41118	4244	10294	10474	15350	19440	3000	93746	40324	18793	38874	27048	27587	9250	8970
703	Ba	Bacteria	543	Enterobacteriaceae	Ba47	Enterobacter hormaechei YT3	4387	14760	45971	19038	58745	25266	38111	3620	8250	2222	2152	15958	36173	38171	35586	4936	9464	10604	50355	43911	35237	24832	51991	8868	19405	13641	17440	32786	41596	4257	9531	9462	14975	19181	3171	93448	38779	19959	38948	25360	28540	8903	8724
704	Ba	Bacteria	543	Enterobacteriaceae	Ba48	Enterobacter huaxiensis	4611	15601	48349	20759	60750	22611	42882	3965	8015	2359	2872	15417	39035	36996	40194	4453	10444	9650	53695	44550	37850	23664	57868	9015	19872	12644	19181	34257	43048	4961	9203	8618	16664	21012	3557	97246	38196	23057	40472	26195	30126	9454	9939
705	Ba	Bacteria	543	Enterobacteriaceae	Ba49	Enterobacter kobei	4551	16929	45848	22742	56911	26514	37752	4272	8141	2769	2479	17513	36905	39463	36548	5319	9663	11307	51117	46202	34987	28822	50167	9984	19599	14695	17655	35436	40808	4875	10063	10577	16547	20376	3358	92582	40984	20628	39834	26689	29053	10086	9221
706	Ba	Bacteria	543	Enterobacteriaceae	Ba50	Enterobacter lignolyticus	4240	11465	51241	12504	65121	17578	43696	2709	10747	2139	2187	14367	35077	33906	37048	3529	11497	8316	52012	36816	35760	17332	60601	7714	18835	13331	17502	30707	41375	5069	7495	6921	14256	18887	2951	97936	33297	20444	37887	26133	25927	6339	9356
707	Ba	Bacteria	543	Enterobacteriaceae	Ba51	Enterobacter ludwigii	4464	17089	47124	23693	54721	28519	35385	4355	8496	2638	2282	17960	35229	40673	34983	5744	9241	12186	50391	46697	33595	30238	47944	9885	20178	15672	17297	35863	40301	4967	11002	11379	17083	20208	3011	92940	40935	18356	39829	27956	27758	10424	9503
708	Ba	Bacteria	543	Enterobacteriaceae	Ba52	Enterobacter mori	4542	15861	46220	21464	60626	24886	40498	4003	7689	2457	2382	16300	38135	38344	38583	4920	9999	11052	52166	46633	35571	27229	53875	9235	19661	13658	18670	34793	43237	4340	9926	10311	15766	20831	3357	96245	40070	21407	40338	26323	30050	9683	9225
709	Ba	Bacteria	543	Enterobacteriaceae	Ba53	Enterobacter oligotrophicus	4048	15814	38040	22922	51192	25947	33565	3387	6356	2086	1769	16421	32459	37332	30922	5105	8548	11797	45004	43641	29922	27620	45124	8363	16687	13573	15953	33176	37190	4118	10175	11006	14589	16871	3063	85037	39080	16198	36240	24915	25678	9390	7097
710	Ba	Bacteria	543	Enterobacteriaceae	Ba54	Enterobacter quasihormaechei	4146	13556	44185	17423	57074	22731	37877	3432	7686	2025	2117	14272	35316	34903	35578	4367	9275	9526	48311	41880	33562	22368	51924	8262	17918	12280	17319	30976	39601	3962	8735	8438	14495	18390	2918	90103	35654	20277	37086	23962	27455	8303	8654
711	Ba	Bacteria	543	Enterobacteriaceae	Ba55	Enterobacter roggenkampii	4449	14170	48674	18712	60863	23411	41203	3838	8735	2545	2566	15579	37652	36557	38721	4722	10092	9439	52531	44220	36547	24443	54338	9004	19814	13237	18475	33423	41824	4312	9395	8461	15023	21168	2831	96835	38437	21986	38765	25762	28993	9135	9555
712	Ba	Bacteria	543	Enterobacteriaceae	Ba56	Enterobacter sichuanensis	4271	14130	46302	18731	56413	25019	36693	3382	8128	2316	2121	15747	34563	36533	35033	4997	9100	9903	49227	42892	34232	26221	48629	8618	19411	13796	16974	33223	39500	4072	9401	9163	14238	19447	2554	92601	38288	18905	37514	25443	27123	8851	8891
713	Ba	Bacteria	543	Enterobacteriaceae	Ba57	Enterobacter soli	4574	18697	45060	27260	51085	28782	35498	3976	7676	2612	2238	18175	36131	42741	33033	5983	9426	14383	48994	49761	30948	31362	48151	9061	20764	14838	17720	36608	40753	5046	11942	13273	17731	17080	3475	91995	43530	17718	40238	27887	28203	11100	7940
714	Ba	Bacteria	543	Enterobacteriaceae	Ba58	Enterobacter sp. SGAir0187	4366	14346	47001	18852	58885	23606	39337	3795	7735	2508	2200	15833	36384	36526	37143	4699	9788	9754	51134	43633	35340	25035	52368	9101	19137	13452	17974	33955	41501	4372	9563	8885	14693	20410	3030	94564	38107	21091	38510	25851	28651	9081	9109
715	Ba	Bacteria	543	Enterobacteriaceae	Ba59	Enterobacter timonensis	3802	12167	43627	11911	55891	18883	37404	2763	9494	1998	2178	13586	30031	34243	27875	3669	9286	7541	45643	33309	37320	17062	49416	7537	18700	13001	14381	25623	38362	3661	7007	6148	13677	21955	2716	81655	30774	19081	33586	25782	20897	7044	11015
716	Ba	Bacteria	543	Enterobacteriaceae	Ba60	Enterobacter wuhouensis	4521	14562	47846	19827	60887	21246	43690	3879	7836	2259	2639	15453	38539	36974	39516	4246	10592	9634	52750	44350	37013	22417	58296	8923	19418	12613	19207	33273	43238	4798	8962	8597	15996	20509	3580	96673	37186	23806	39925	25898	29739	9121	9794
717	Ba	Bacteria	543	Enterobacteriaceae	Ba61	Escherichia alba	4422	12426	54873	12564	56418	14730	42222	3648	16650	3518	4689	16990	30806	33542	34689	4128	11089	7710	48772	34907	41298	16211	56187	9808	19931	12870	15669	30362	38363	6658	8332	6125	14020	16934	3802	96098	30217	23925	34605	27834	22260	6466	12989
718	Ba	Bacteria	543	Enterobacteriaceae	Ba62	Escherichia albertii	4269	21948	32599	27339	43279	28356	27525	5301	6989	3465	1941	26504	27521	44758	24059	7373	8231	22009	37398	53651	24126	31448	38623	12467	14989	17587	12118	42215	31648	7403	19756	20403	15560	13763	6042	66121	46172	13932	37318	30821	20896	10129	7129
719	Ba	Bacteria	543	Enterobacteriaceae	Ba63	Escherichia coli	5224	23839	39172	31958	49724	31411	32501	5762	9075	3770	2491	27521	32383	49084	29343	7885	9641	22770	44216	59663	27644	37159	43593	13337	17459	19372	14276	45607	37160	7321	20586	20150	17532	16690	5962	78743	51202	16279	42313	33708	24411	11056	8636
720	Ba	Bacteria	543	Enterobacteriaceae	Ba64	Escherichia coli str. K-12 substr. MG1655	4305	20418	34319	26974	45322	28149	29560	4664	7119	2625	1457	23444	28931	42911	25607	6850	8637	20566	38648	53024	23808	33192	39864	10470	14681	17186	12984	40798	33764	5577	18472	18177	14696	14900	5192	71042	45003	13679	37685	29782	22174	9287	7282
721	Ba	Bacteria	543	Enterobacteriaceae	Ba65	Escherichia fergusonii	4460	24066	34768	31858	41285	30204	27701	5572	7691	3289	1945	25917	28549	46450	25366	7347	8309	22396	39170	55116	25395	35395	37555	12174	15525	18053	12527	42895	33268	7012	20162	19640	17795	14746	5775	68563	47058	14587	38325	31799	21152	11365	7648
722	Ba	Bacteria	543	Enterobacteriaceae	Ba66	Escherichia marmotae	4071	20830	32367	27305	42667	27733	27682	4578	6819	2565	1523	22960	27530	42494	23915	6609	7861	20858	36711	51558	22611	32787	37187	10724	14522	16456	12256	39871	31922	5714	18140	19037	14525	13642	5325	66768	43527	12989	35954	28852	20749	9262	6569
723	Ba	Bacteria	543	Enterobacteriaceae	Ba67	Escherichia ruysiae	4287	21252	33857	27878	45436	28674	29304	4953	7695	3076	1846	24491	29028	44267	25446	6996	8506	20771	39422	54179	24048	33775	39079	11393	15204	17365	12754	41457	33230	6427	18774	18548	15593	14348	5412	70911	46026	14122	37721	30066	21779	9876	7096
724	Ba	Bacteria	543	Enterobacteriaceae	Ba68	Franconibacter daqui	4148	16523	43875	12751	65709	17624	44736	3176	9490	2113	2120	14256	33860	32696	33756	3349	10410	12316	47720	42914	33615	14148	64638	5916	14847	14450	14947	29951	35069	5878	8520	11257	23148	21344	2890	79477	35115	18232	34694	25791	24860	9021	10254
725	Ba	Bacteria	543	Enterobacteriaceae	Ba69	Franconibacter helveticus	4265	17477	43921	14202	65062	17522	45306	2878	9614	2067	2152	14625	33899	33436	33780	3311	10582	13524	47090	46081	31486	13675	66446	5778	14923	14930	14551	30935	34241	5759	8883	11821	25627	18886	2847	77688	37042	17222	35230	27019	23879	9590	10156
726	Ba	Bacteria	543	Enterobacteriaceae	Ba70	Jejubacter calystegiae	4693	18683	61447	16117	52890	22989	42722	5041	16626	3156	3451	21791	30290	46065	33027	5732	11103	9936	56956	47951	35423	26541	57292	11983	22117	16017	17474	35699	40246	6471	8095	11414	13944	13201	6807	109186	30566	23036	40744	28559	26411	9307	16831
727	Ba	Bacteria	543	Enterobacteriaceae	Ba71	Klebsiella aerogenes	4696	18211	54655	15079	65299	23922	43524	4200	10461	2402	1923	21408	33347	45918	30543	5147	11253	16644	52490	50089	31734	24622	62051	9006	17746	17562	16225	36457	44124	5742	14144	15634	14688	19750	7611	93056	40929	18651	40923	28048	29923	7979	8670
728	Ba	Bacteria	543	Enterobacteriaceae	Ba72	Klebsiella africana	4779	15596	64050	13310	63508	20666	45803	3763	14335	1990	1811	18373	32283	40513	35175	4557	11614	11050	57128	41434	38836	20838	63145	8545	21383	17504	16973	31702	48273	4112	9595	10777	11947	22833	4674	107673	36660	19426	40646	28596	28778	6956	11178
729	Ba	Bacteria	543	Enterobacteriaceae	Ba73	Klebsiella grimontii	4856	16277	59607	12823	71170	20542	48866	3761	12627	2255	2309	19476	35512	43889	34313	4195	12838	12014	56708	47753	37418	21593	67146	9771	20203	16867	17657	38892	45639	5088	11385	10023	15045	22808	5628	106710	39723	20858	42754	31890	28462	7661	12080
730	Ba	Bacteria	543	Enterobacteriaceae	Ba74	Klebsiella huaxiensis	5668	27747	56983	27105	64665	29072	46870	6319	11684	3750	2896	27605	39135	55793	36348	6750	13338	20053	59510	59113	39680	36366	62068	14623	22156	21410	18773	50572	47691	7975	16800	19101	20285	22667	10114	106349	49641	23114	49765	38785	31407	11929	11502
731	Ba	Bacteria	543	Enterobacteriaceae	Ba75	Klebsiella indica	4569	19306	48149	19604	59293	26626	37086	4914	11746	3175	2566	24281	29111	47202	27416	6252	10481	16797	48183	49287	30071	27442	51851	11497	19987	19188	14899	42137	39319	6576	14257	16491	16643	17909	6382	90155	41542	17237	40757	32194	24602	9162	10627
732	Ba	Bacteria	543	Enterobacteriaceae	Ba76	Klebsiella michiganensis	5541	19559	65298	17227	76754	23121	52640	4864	14685	3562	3408	23460	39382	50733	39183	5025	14036	13718	63516	54084	42259	25480	72505	12126	23146	19117	19953	44417	49746	7114	13627	11245	18028	25772	6079	117140	45829	23963	47699	36302	31810	9445	14228
733	Ba	Bacteria	543	Enterobacteriaceae	Ba77	Klebsiella oxytoca 10-5243	5354	22170	61099	18769	70717	23730	49589	5267	13122	3337	2885	24768	37814	51138	35832	5417	13673	14368	60941	53880	40496	26905	68927	13110	21265	19530	18237	44612	48085	7032	13592	12006	18215	24212	7167	110794	45425	23437	46809	35868	30554	9910	12575
734	Ba	Bacteria	543	Enterobacteriaceae	Ba78	Klebsiella pasteurii	5406	20358	63083	17480	74331	23520	50768	5076	13741	3281	3161	23762	38527	50605	37710	5246	13848	14891	61211	53351	41089	26475	69972	12400	22419	19253	19114	44028	49113	7120	13776	13015	18130	24873	7516	111432	45174	23186	47322	36055	31078	9593	13250
735	Ba	Bacteria	543	Enterobacteriaceae	Ba79	Klebsiella pneumoniae	5347	17351	68723	13789	68426	21254	49403	4516	15886	2840	2557	20178	35186	43867	38300	4810	12710	11665	61480	44713	43333	21277	67641	10010	23324	18519	17928	33348	51823	5353	10592	11101	13199	24801	5014	113377	40488	22625	43848	30547	31320	7894	12079
736	Ba	Bacteria	543	Enterobacteriaceae	Ba80	Klebsiella quasipneumoniae	5011	15325	68487	12017	67729	19938	48979	3832	15501	2205	2085	18240	34423	40501	38092	4359	12519	10326	60303	41830	42022	19347	67262	8757	22702	17458	18039	31005	51393	4314	9345	9789	11966	24328	3919	114074	37748	21077	42416	28791	30984	7066	11958
737	Ba	Bacteria	543	Enterobacteriaceae	Ba81	Klebsiella quasivariicola	5372	17505	69502	15855	68604	22988	49506	4759	16726	2951	2715	20950	35501	44987	38557	5516	12763	12348	62946	46811	42908	23363	66924	10360	23462	19372	18694	34954	52094	5573	11154	11810	13774	25102	4592	117351	41691	22370	44921	31484	31422	8122	12602
738	Ba	Bacteria	543	Enterobacteriaceae	Ba82	Klebsiella spallanzanii	5526	26161	55943	24554	65092	27138	46407	5601	11333	3570	2771	26463	38412	53396	34907	6191	13292	18021	59156	57136	38688	33681	62495	13730	21827	20142	18314	49357	45908	7671	15858	16560	19792	21471	9512	104875	48492	22692	48035	38204	30022	11361	11063
739	Ba	Bacteria	543	Enterobacteriaceae	Ba83	Klebsiella variicola	5239	16695	69634	14024	69108	22121	48938	4172	15775	2571	2224	20140	35419	44118	38222	4935	12577	11938	62080	45050	42382	22461	67255	9352	23674	18650	18385	33742	52319	4790	10669	11133	12669	24980	4351	116338	39916	21549	43991	30712	31350	7595	12468
740	Ba	Bacteria	543	Enterobacteriaceae	Ba84	Kluyvera ascorbata	4708	19900	45409	21981	56889	27378	38136	4793	7447	2631	1952	17758	37185	40109	36092	5373	10449	13629	51254	49462	31242	29845	53823	8308	18072	14769	18625	40230	38637	5360	11127	12695	15963	19556	6409	91571	40631	20433	41430	27169	29405	9520	7244
741	Ba	Bacteria	543	Enterobacteriaceae	Ba85	Kluyvera cryocrescens NBRC 102467	4633	19374	48209	22020	55073	26510	37591	4870	8651	2291	1728	20645	33498	44809	31504	5518	10013	15949	49397	49240	30508	29810	51147	8931	18600	15807	17521	40382	38727	5148	12213	15372	14836	18549	7103	88550	41844	18720	40939	28871	27050	8913	8165
742	Ba	Bacteria	543	Enterobacteriaceae	Ba86	Kluyvera georgiana	4544	16844	48065	18423	60118	26644	39107	4263	7800	2352	1690	17683	35850	39869	35857	5283	10373	13563	51129	48209	31670	26402	55865	7561	17756	14758	18319	39729	38851	4713	10901	12923	13118	18811	5973	95061	39817	20066	40182	27697	28698	7527	8599
743	Ba	Bacteria	543	Enterobacteriaceae	Ba87	Kluyvera intermedia	4421	21387	40545	25499	49013	29309	31579	5148	7255	2681	1888	22410	32191	44485	30961	6296	8772	18130	44701	49404	28337	33238	45105	9508	17115	16123	15745	40319	35836	5779	14665	18030	16937	16595	7577	77301	41754	17903	39626	28331	25975	9930	7384
744	Ba	Bacteria	543	Enterobacteriaceae	Ba88	Kluyvera sichuanensis	5208	21372	50694	23601	61246	28411	41466	5059	8410	3060	2237	18996	40455	44183	39797	5409	11499	13972	55596	52601	36032	30666	58643	8273	20002	15281	20060	41926	42986	5553	11608	12639	16015	21076	6356	100340	43839	23521	44176	29011	31492	9895	7797
745	Ba	Bacteria	543	Enterobacteriaceae	Ba89	Kosakonia arachidis	4728	21401	41526	27197	52896	26898	37168	4539	9168	2961	2472	23721	29822	48326	25512	6156	9657	19367	46295	50508	29866	31654	47368	9855	17148	18254	15372	38984	37907	6289	13771	20304	16957	17499	6080	83435	44192	14795	39409	31600	24685	9263	8853
746	Ba	Bacteria	543	Enterobacteriaceae	Ba90	Kosakonia cowanii	4208	14107	46004	18627	61485	19039	45785	2604	8007	2045	1831	16712	32028	43424	25776	3857	10085	11622	49970	36329	40906	21999	56165	5364	16663	13736	17175	31710	39762	3445	10434	10499	15284	25673	3326	84373	37061	17640	36407	27407	24559	6397	10082
747	Ba	Bacteria	543	Enterobacteriaceae	Ba91	Kosakonia oryzae	4882	19401	48247	24087	64917	25750	44211	3657	10331	2530	2030	24017	33165	51401	27111	5421	10690	19441	51999	53425	31898	29537	57083	8703	18571	18273	16818	41299	42071	4961	14058	18862	16003	19229	4268	97195	47081	14875	42202	32968	26816	8270	9521
748	Ba	Bacteria	543	Enterobacteriaceae	Ba92	Kosakonia oryzendophytica	4422	17490	43558	25690	56489	27123	37107	3884	9266	2158	1777	21041	30191	45377	27677	5420	9344	19863	44430	48063	29364	30976	46218	8288	19146	17256	15670	36641	37815	4639	13856	21108	14606	17224	4068	84398	42764	13399	38095	30969	23652	8377	10135
749	Ba	Bacteria	543	Enterobacteriaceae	Ba93	Kosakonia oryziphila	4601	20066	38690	24775	50464	25403	35622	4115	8285	2691	2278	21770	28840	45182	23963	5681	9189	17773	43575	47594	27849	30009	45486	9073	15927	16612	14547	36015	36248	5454	12404	18676	15486	16028	5746	79915	42393	14379	37418	29150	23452	8332	7776
750	Ba	Bacteria	543	Enterobacteriaceae	Ba94	Kosakonia pseudosacchari	4558	16541	43926	21554	63903	24372	41698	3538	8816	2254	1825	20337	32928	46175	27875	5155	9716	19650	45859	49677	29751	29641	51577	7222	17482	16191	16518	38217	37409	4805	14679	18577	16231	18222	3971	85004	45060	13238	38568	31085	24458	7544	8966
751	Ba	Bacteria	543	Enterobacteriaceae	Ba95	Kosakonia quasisacchari	4722	18899	42510	25503	62131	25160	42105	4112	8742	2544	2097	21806	33509	48051	28450	5556	9946	22060	45672	51812	30024	31738	51374	8168	17687	16891	16908	40260	37530	5377	15458	21825	17486	18632	5130	83782	46391	14142	39496	32225	25005	8433	8990
752	Ba	Bacteria	543	Enterobacteriaceae	Ba96	Kosakonia radicincitans	5084	20740	50418	25968	66630	27460	45394	4065	10644	2923	2470	25110	34511	53825	28926	5700	11199	20043	54264	55454	33522	31474	58600	9737	19651	19012	17594	42247	43718	5446	14778	19643	17210	20177	4424	100924	48533	15763	43184	34156	28084	9145	10077
753	Ba	Bacteria	543	Enterobacteriaceae	Ba97	Kosakonia sacchari	4490	16677	42159	22294	61869	23994	41487	3628	8069	2284	1732	20182	32673	45310	27308	5096	9738	19940	44726	49519	28987	29783	50580	7295	16659	15857	16364	37964	36712	4701	14456	19356	16096	17952	4373	82682	44592	13218	37942	30802	24094	7532	8453
754	Ba	Bacteria	543	Enterobacteriaceae	Ba98	Leclercia adecarboxylata	4333	15531	53845	19658	50698	24524	36749	3158	10175	2096	1872	16315	34788	39624	32798	4768	9482	11234	50676	41287	35973	24883	51948	7592	20364	14404	16939	30137	43777	3655	9750	10283	12118	18913	3057	95944	37456	18940	38506	25952	27110	8754	9704
755	Ba	Bacteria	543	Enterobacteriaceae	Ba99	Lelliottia amnigena	4056	16894	35341	22161	51061	25251	32065	4630	5625	2325	1556	20578	28167	39884	27939	5235	7973	15808	40423	46066	26049	27360	43393	10089	14985	15067	14287	35285	34886	4397	12112	16271	15361	17334	4011	73239	40784	14272	36248	26627	23952	9745	8510
756	Ba	Bacteria	543	Enterobacteriaceae	Ba100	Lelliottia aquatilis	4391	17714	41821	21862	54038	25336	37261	4458	6233	2466	1839	20407	33145	41134	32786	5474	9231	14978	46915	49279	29522	27936	49109	10210	17203	14794	16904	35731	40270	4465	11130	14520	13973	19952	4254	86634	44148	15562	39031	26784	27797	9443	7572
757	Ba	Bacteria	543	Enterobacteriaceae	Ba101	Mangrovibacter phragmitis	4360	27532	38674	36281	31154	25715	28457	3654	12590	3490	3154	25426	26387	43280	25848	7393	8513	23314	41835	53411	21745	34654	35268	9475	22853	18507	15142	45886	22626	9364	21814	22103	17481	12241	4499	71186	42526	12138	37185	33160	20036	14537	11340
758	Ba	Bacteria	543	Enterobacteriaceae	Ba102	Mangrovibacter plantisponsor	4774	29835	44248	40716	33941	26502	32764	3327	14034	3290	3249	26728	30492	46805	29625	7740	9716	25036	46395	58039	23297	37072	41599	8540	25883	19006	17468	49551	25536	9429	23130	23265	18410	12949	4627	80296	46128	13200	40751	35320	22826	15320	12518
759	Ba	Bacteria	543	Enterobacteriaceae	Ba103	Metakosakonia massiliensis	4612	16346	50311	16790	62017	21150	40699	3613	13024	3107	3307	18472	33398	38511	33621	4579	11611	11008	51339	42919	36103	18760	59377	7257	20782	15509	16097	35341	38402	6239	11777	9920	18599	18561	4489	90618	39889	18230	38331	29634	25289	9371	13144
760	Ba	Bacteria	543	Enterobacteriaceae	Ba104	NBRC 105725	3746	11338	55815	17160	37078	13671	36681	1615	17918	2173	1969	15881	25605	35623	25647	4667	9135	7752	46520	31392	32036	19535	39818	5218	28474	10477	17769	30422	30705	6148	9244	6312	10899	13284	2678	88091	31701	12630	32424	25962	18171	5747	13978
761	Ba	Bacteria	543	Enterobacteriaceae	Ba105	Phytobacter diazotrophicus	5004	19256	51776	27737	59080	31441	38096	4764	9706	3147	2684	24546	32952	48251	33080	6937	10007	20075	49795	53693	33748	33231	51007	9718	22421	19722	16142	42635	41081	6306	15899	19379	19964	20926	5025	90167	47933	16740	43097	34116	27203	10808	12039
762	Ba	Bacteria	543	Enterobacteriaceae	Ba106	Phytobacter ursingii	5726	23486	54369	31910	60440	34596	40229	6442	11788	4509	3835	28855	35422	53981	35881	8131	11435	22003	53403	60564	36863	35865	53975	12996	23420	22115	17412	46730	44586	8493	18178	21737	22773	22942	6012	94443	54063	20324	47526	37707	29783	12945	13214
763	Ba	Bacteria	543	Enterobacteriaceae	Ba107	Plesiomonas shigelloides	3185	16979	34594	16701	36528	22194	24625	3837	6236	1446	720	17575	19399	37675	15577	5699	6233	26185	27407	31328	26190	25553	30649	5857	11079	12900	11727	26486	27686	3134	15907	25912	5540	8828	5680	54398	26828	13704	27461	23289	14844	7159	4738
764	Ba	Bacteria	543	Enterobacteriaceae	Ba108	Pluralibacter gergoviae	4807	12962	72784	13575	65465	10042	58235	2725	17148	3075	4442	18074	34971	36968	44679	3183	13687	6179	58790	35574	47994	16252	78166	8528	18303	9807	23740	31075	47497	6158	5996	4949	14335	28022	3035	110909	30832	29221	41148	28433	29310	6089	15029
765	Ba	Bacteria	543	Enterobacteriaceae	Ba109	Pseudescherichia vulneris	3525	13323	43921	14378	42397	17314	33388	2491	9170	1319	1511	10157	29078	30853	27390	3092	8248	5821	44194	22962	39955	17382	47078	5787	13919	10157	14820	22730	36688	2524	5480	5734	10521	18486	4139	77907	23667	20236	30585	22040	19959	6507	9294
766	Ba	Bacteria	543	Enterobacteriaceae	Ba110	Pseudocitrobacter faecalis	4259	16168	39595	22599	56860	26899	35235	4140	6417	2153	1660	20462	32158	43700	29049	5533	8986	16237	44655	49802	26956	28067	49988	8126	17302	15536	15713	38661	36075	4661	12543	14913	16002	18216	4136	81729	42770	14882	37865	26411	26243	8560	8602
767	Ba	Bacteria	543	Enterobacteriaceae	Ba111	Raoultella electrica	5283	19472	60165	19305	64189	25480	44502	5317	14423	3835	3085	23439	34738	49047	33894	6269	12205	15122	56866	51199	37006	26815	59680	11575	22999	19175	17976	41214	44513	7138	12929	14221	15349	22958	5105	106817	44412	20562	43909	32715	29387	9528	11654
768	Ba	Bacteria	543	Enterobacteriaceae	Ba112	Raoultella ornithinolytica	5002	17650	61308	18486	64337	25311	44072	4727	13747	2926	2320	21541	33842	47787	32631	5721	11630	13647	57060	49237	36220	26630	59692	11467	22531	18575	17797	41769	44161	5275	12106	12279	13821	23013	4804	109371	41857	19419	43171	32323	29157	8493	11267
769	Ba	Bacteria	543	Enterobacteriaceae	Ba113	Raoultella planticola	5258	18534	63236	19380	66247	26237	45278	5060	14687	3130	2642	22436	34867	49020	34045	6023	11887	14283	58906	51062	37533	27554	61744	11993	23602	19355	18283	42666	45596	5738	12462	13229	14335	23717	4952	112546	42926	20327	44787	33616	29858	8963	11897
770	Ba	Bacteria	543	Enterobacteriaceae	Ba114	Raoultella terrigena	5002	15683	65922	15433	68328	18420	52132	3929	14654	2712	3182	18060	37355	42653	38801	3989	12955	9951	60710	42619	44334	20159	71025	9980	21707	15096	20541	37673	47244	5771	9526	7625	14182	26889	4844	113832	35540	25450	43051	31209	30542	7741	12376
771	Ba	Bacteria	543	Enterobacteriaceae	Ba115	Salmonella bongori	4014	17886	35367	20245	49862	25633	27746	4676	8865	3103	2200	24690	24762	42216	24519	6532	7826	17487	38607	45738	25412	24915	42102	12215	15379	18115	11564	39296	29711	7343	18142	17247	16156	13048	7004	65260	41028	13734	35373	30972	18468	10036	8860
772	Ba	Bacteria	543	Enterobacteriaceae	Ba116	Salmonella enterica subsp. enterica serovar Typhimurium str. LT2	4533	18207	41629	18584	60647	26533	33098	5119	9885	3367	2359	25544	28697	45277	28931	6946	9521	18234	44141	50244	29497	24772	50440	12487	17167	19015	13635	41974	34807	7664	18935	17584	16909	14920	7037	76152	45317	16044	39652	33267	21725	10263	9939
773	Ba	Bacteria	543	Enterobacteriaceae	Ba117	Scandinavium goeteborgense	4299	15582	43126	19378	53150	25481	33882	4423	7499	2369	1643	18543	32593	37404	34784	5234	8736	14110	46519	50362	24818	25500	51437	8193	16067	14469	16496	34626	36838	4672	10565	15427	12853	19522	3764	84478	41196	16133	38306	23517	28517	8637	6926
774	Ba	Bacteria	543	Enterobacteriaceae	Ba118	Shigella boydii	4433	20264	32613	26449	42364	27202	28432	5235	8145	3282	2305	22604	27514	40661	24596	6900	8788	19366	37651	50647	23188	31283	36689	10817	14378	16403	12637	37671	31536	6195	17572	17481	14401	14022	5273	67485	43276	13900	35735	27915	20940	9201	7289
775	Ba	Bacteria	543	Enterobacteriaceae	Ba119	Shigella dysenteriae	4499	20587	32450	25467	40333	28144	30759	5665	10210	4002	2867	21122	28138	38120	23733	8057	10806	19476	36376	48229	22596	29403	38579	10994	14739	16781	13868	36145	32139	6107	16413	17353	13942	14623	5771	64848	43212	13959	35554	26381	21104	9441	7689
776	Ba	Bacteria	543	Enterobacteriaceae	Ba120	Shigella flexneri 2a str. 301	4102	19665	30726	25046	39829	26597	26809	4620	7658	3516	2171	21818	26271	38731	23650	6603	8003	18180	36085	49186	23113	30255	34491	10738	13372	15761	12158	35573	30379	6080	16483	15956	14153	13721	5091	65226	42502	13525	34846	26244	20582	8653	6665
777	Ba	Bacteria	543	Enterobacteriaceae	Ba121	Shigella sonnei	4561	21775	35710	28647	46685	29094	30647	5026	7941	3091	1836	25215	30134	45172	26702	7349	8990	21401	40858	55260	25155	34523	40803	11451	15619	18103	13343	42391	34741	6361	19559	18936	15657	15402	5490	73514	47216	14702	39288	31305	22960	9979	7740
778	Ba	Bacteria	543	Enterobacteriaceae	Ba122	Shimwellia pseudoproteus	3863	12197	55699	15598	39203	16352	32433	1855	17882	1753	1881	17552	23962	37359	25321	5144	8353	11755	43554	33248	25958	20847	38665	5063	27729	12687	16238	31182	30916	5340	11480	11105	9212	13571	3821	80447	31147	11731	32155	25146	18393	6073	12927
779	Ba	Bacteria	543	Enterobacteriaceae	Ba123	Siccibacter colletis	3971	14351	45068	16014	51326	19138	40707	2457	8060	1765	1702	13998	30568	33695	32352	3495	9167	6609	48292	35589	33544	20485	49399	6258	16403	11422	16340	24888	39283	3569	6058	6197	11943	19209	2503	87047	31008	17883	33154	20173	26178	5880	8317
780	Ba	Bacteria	543	Enterobacteriaceae	Ba124	Siccibacter turicensis	3900	10584	49793	13636	53744	18540	40579	2452	9272	1523	1644	11622	32373	31660	34575	3223	9500	6175	48180	32466	35494	18406	50885	5870	18202	10577	17448	23937	39416	3342	5375	5728	12858	20468	2290	86835	29210	18305	33408	20302	25592	5710	9837
781	Ba	Bacteria	543	Enterobacteriaceae	Ba125	Superficieibacter electus	5314	22631	50360	29087	57661	29209	37998	5263	13210	3903	3289	29193	32665	52065	34632	7716	10864	18678	53483	56269	34740	32660	54378	13631	19818	21835	15983	47729	40968	7931	17241	16163	22919	18885	6988	91395	49499	19186	44449	38996	24623	12330	12017
782	Ba	Bacteria	543	Enterobacteriaceae	Ba126	Trabulsiella guamensis ATCC 49490	4722	18292	42037	24226	55453	27154	34784	4863	9558	3341	2458	21326	34282	43491	33581	6030	9302	14872	48210	51033	28387	32115	48298	10418	18540	17123	14831	35530	41347	5308	10992	14891	15501	20047	3876	87115	43394	16167	39082	27617	26418	9090	8695
783	Ba	Bacteria	543	Enterobacteriaceae	Ba127	Trabulsiella odontotermitis	4173	13939	41291	18289	57870	24190	35035	3535	8932	2560	1706	17503	33384	39645	32916	5049	8922	13309	46018	48043	25722	28021	48743	7597	17464	15316	15021	31888	41069	3877	9518	12758	11991	19200	2494	88402	40495	14370	36673	24969	25785	7347	8133
784	Ba	Bacteria	543	Enterobacteriaceae	Ba128	Yokenella regensburgei	4538	18532	47720	22301	52341	26431	36237	4319	9451	2622	2225	16738	36253	39446	33757	5513	10140	11183	52507	45559	33826	31178	46968	10148	19838	14419	18339	35439	39377	5496	9601	10601	17362	21757	4226	91585	39233	19498	39973	25800	28683	8549	8299
785	Ba	Bacteria	2157	Archaea	Ba129	Acidianus ambivalens	2541	14257	3949	17018	3294	812	310	464	207	16276	9173	21195	9787	21590	9714	3001	2369	10038	3410	32739	15045	12120	5889	21353	4091	5484	3090	23815	5258	35870	30035	7519	12162	3365	11369	2619	33504	21126	15028	19517	10700	11473	2175
786	Ba	Bacteria	2157	Archaea	Ba130	Acidianus brierleyi	3076	19079	4135	18542	3582	1203	385	1043	348	22350	7768	33816	11468	30829	10049	3933	1983	12953	4242	41524	14515	15764	5439	28080	4715	8406	2328	28988	5703	51845	37567	9276	15307	3598	14376	2792	46518	21796	19071	27966	11574	14331	2015
787	Ba	Bacteria	2157	Archaea	Ba131	Acidianus hospitalis W1	2420	13331	3683	16032	3008	663	255	376	133	15503	8663	20228	9264	20781	9188	2843	2203	9534	3274	31351	14361	11224	5503	20044	3891	5093	2880	22560	4977	33824	28474	7061	11297	3122	10415	2341	31892	20098	14050	18302	9893	10796	2011
788	Ba	Bacteria	2157	Archaea	Ba132	Acidianus infernus	2365	13788	3990	16350	3460	627	266	397	145	15542	8739	20693	9670	20930	9505	2849	2165	9695	3197	31601	14308	11781	5756	20839	4205	5182	2976	23271	5059	35571	29339	7225	11530	3143	10956	2422	32276	20268	14362	18873	10272	10917	2179
789	Ba	Bacteria	2157	Archaea	Ba133	Acidianus manzaensis	2696	18708	2546	18671	2581	747	224	550	97	20642	5175	32085	9203	29828	7652	3182	1784	13195	3410	41298	10289	13454	4230	28582	3131	7665	2001	28729	5618	45418	39511	7848	10834	2197	13071	2108	46449	16008	16876	25275	9787	12425	1345
790	Ba	Bacteria	2157	Archaea	Ba134	Acidianus sulfidivorans JP7	2279	15982	2528	15394	2728	648	198	475	59	17191	5217	27155	8718	24856	7492	2654	1714	11155	2698	34258	10204	11225	3975	23483	2860	5928	2111	25311	4664	38326	33321	7471	8840	1883	10821	1769	39080	14857	14253	21547	7896	10244	1469
791	Ba	Bacteria	2157	Archaea	Ba135	Acidilobus saccharovorans 345-15	1490	6608	21461	5247	10024	442	1526	201	533	2663	24082	1891	10849	3986	17062	440	2493	794	9157	3463	25488	2458	20557	4543	8944	1143	4905	2950	3419	18940	2070	1790	8978	15307	3673	16674	2305	17047	11277	3639	11210	4508	8323
792	Ba	Bacteria	2157	Archaea	Ba136	Acidiplasma aeolicum	1869	4141	7269	15957	2274	1150	656	218	571	8043	9761	26106	8061	22612	6048	1171	1960	1916	6885	18423	11909	10894	8321	10907	4502	5937	1831	19781	4162	33139	14298	3439	15216	2580	3844	6309	26524	12615	15065	19707	6318	4072	2440
793	Ba	Bacteria	2157	Archaea	Ba137	Acidiplasma cupricumulans	1785	4082	7183	15847	2239	1143	648	224	562	8012	9762	25953	7961	22542	6029	1202	1979	1969	6899	18438	11921	10817	8247	10903	4407	5969	1836	19526	4101	32906	14353	3415	15091	2499	3849	6232	26409	12676	14862	19433	6218	4029	2444
794	Ba	Bacteria	2157	Archaea	Ba138	Aeropyrum pernix K1	1700	12213	18125	7202	10500	1242	2142	704	2591	5622	25883	1879	7605	6961	14594	896	2420	1129	7130	5559	32160	7689	16794	6106	13020	2092	5275	4055	5332	18476	2005	2768	7569	17232	9979	14844	4206	16074	10814	2716	11623	5333	10269
795	Ba	Bacteria	2157	Archaea	Ba139	Archaeoglobus fulgidus DSM 8774	2594	14591	13550	14634	11346	722	1720	1070	877	16026	20597	7385	15342	16289	18627	1870	6323	2230	10511	21110	42122	9538	12245	17584	11018	3074	7409	19844	14662	16465	4394	7733	16513	16753	3727	17628	17922	31340	17793	12759	18908	5370	7775
796	Ba	Bacteria	2157	Archaea	Ba140	Archaeoglobus profundus DSM 5631	1827	13070	4650	8975	4216	841	456	703	308	14647	10490	7180	9651	17361	8093	2980	3248	2953	4611	20301	20722	10714	4048	13278	3737	3182	4092	12511	8483	18594	7791	11335	9043	7183	5249	6068	15415	24073	10825	10295	11116	4548	3106
797	Ba	Bacteria	2157	Archaea	Ba141	Archaeoglobus sulfaticallidus PM70-1	2229	12648	7717	13319	6346	614	567	992	728	15827	14322	10293	12267	23112	9702	2971	3935	2166	8337	21171	30061	10337	6978	17000	7154	4824	4367	14507	14836	23059	5363	6836	12185	11411	4037	16070	20969	25742	15719	12182	15551	4500	3572
798	Ba	Bacteria	2157	Archaea	Ba142	Archaeoglobus veneficus SNP6	2126	11064	9296	14926	9094	1197	2441	1303	1066	13710	13223	5983	12220	13948	14572	2560	4659	1647	8327	23166	26108	9054	11340	13611	5965	3026	6220	13565	11985	18173	3419	4455	12547	16895	2997	12893	15586	24256	14146	9951	14130	4414	5387
799	Ba	Bacteria	2157	Archaea	Ba143	Caldisphaera lagunensis DSM 15908	1508	8859	2059	13207	1295	217	63	79	26	10954	4652	22106	5669	19480	2193	1721	1040	7327	1456	24117	5720	9526	2607	13545	3346	4812	706	18346	2744	27335	24499	6546	6092	963	5421	727	27003	10321	10456	14791	3610	6878	1330
800	Ba	Bacteria	2157	Archaea	Ba144	Caldivirga maquilingensis IC-167	2026	14362	12827	11529	4856	1440	664	279	359	5559	26141	17127	10861	19205	8088	1262	2723	5105	6277	10696	24848	23238	8366	5263	9112	4749	4136	22047	4727	22216	23199	5302	13274	5316	11525	6129	6064	23973	16037	5858	14207	6954	5580
801	Ba	Bacteria	2157	Archaea	Ba145	Conexivisphaera calida	1593	3506	17021	5092	22459	1248	8635	254	3128	2349	22880	1946	8549	7298	16447	576	2645	727	7836	2899	29356	3531	17312	8381	13739	1794	5805	1472	8729	14153	606	2511	2761	19485	2208	20229	1490	13013	13163	880	13733	1881	8896
802	Ba	Bacteria	2157	Archaea	Ba146	Cuniculiplasma divulgatum	1836	6823	5212	14305	2456	843	366	884	559	13447	8981	19731	10297	20679	7176	2052	1781	3936	8798	25498	12303	11135	4345	17466	5081	5218	3028	18621	7889	23854	7961	4876	14987	5296	6072	9435	21802	17640	16430	15940	11248	5276	2552
803	Ba	Bacteria	2157	Archaea	Ba147	Desulfurococcus amylolyticus DSM 16532	1461	8869	6426	7724	3658	1561	847	486	931	8574	12531	6733	7375	12220	6043	1421	1635	2449	4560	9796	18987	8828	6855	7290	7190	4004	2904	7096	7869	20185	9367	4417	6821	8040	9249	6188	9677	13707	9575	4015	9285	4335	4200
804	Ba	Bacteria	2157	Archaea	Ba148	Desulfurococcus mucosus DSM 2162	1350	7201	9565	8464	5860	1548	1541	460	1429	5965	16350	2404	7928	7514	9989	755	2128	1449	5134	6762	20928	6414	10510	5536	9608	2581	4330	3107	6928	14186	3638	4529	5593	13336	6626	8998	5143	13790	8997	1518	10769	3414	5777
805	Ba	Bacteria	2157	Archaea	Ba149	DSM 1125	1935	18870	1106	11191	631	2196	227	821	197	10974	2694	42202	7073	32579	3402	5553	646	9648	2168	34327	6145	17421	1956	17594	3281	7485	1074	34610	4693	23321	27211	5065	12523	1239	3832	804	43332	7825	13006	22416	4632	9821	596
806	Ba	Bacteria	2157	Archaea	Ba150	DSM 7519	2548	11939	11765	9956	6696	1251	770	1236	921	15008	19185	11982	15617	17473	15220	2352	2089	7974	8406	19438	28319	12744	6616	19709	11310	5231	4580	16261	12406	22737	12440	11533	13708	12507	12153	10246	16897	28378	17744	11133	18266	8359	8405
807	Ba	Bacteria	2157	Archaea	Ba151	Ferroglobus placidus DSM 10642	2521	20359	7722	9736	9122	600	701	1029	527	19436	13137	7652	15023	15939	15780	2084	5471	3404	6679	32843	30713	7753	5856	24079	7112	2916	7020	16611	12133	22368	9082	11201	13454	15727	4104	9442	29241	27282	14667	13206	18644	5205	4633
808	Ba	Bacteria	2157	Archaea	Ba152	Ferroplasma acidarmanus fer1	1909	7826	6239	16600	2546	1613	986	374	1424	7545	10206	23874	10041	21836	8598	1344	2005	2611	8023	25351	9186	7861	8775	14215	7479	6453	2618	18182	6311	32022	10470	5729	13519	4552	3634	10649	28782	13281	17084	16265	10212	5710	2912
809	Ba	Bacteria	2157	Archaea	Ba153	Ferroplasma acidiphilum	1786	7584	5971	15766	2408	1504	927	344	1287	6970	9578	22174	9477	20613	8099	1210	1883	2373	7575	23783	8573	7430	8379	13498	7121	5995	2422	17123	5977	30388	9757	5518	12907	4266	3306	10113	26936	12577	16027	15295	9669	5383	2742
810	Ba	Bacteria	2157	Archaea	Ba154	Fervidicoccus fontis Kam940	1352	8490	2549	8909	3288	249	189	328	174	9562	6348	10428	6202	12254	4658	1068	1705	3726	3559	18682	10771	5067	3751	12427	4207	3251	1729	13076	5735	17883	9084	5652	9261	5256	4859	3856	18299	12785	9135	10320	6358	5658	1763
811	Ba	Bacteria	2157	Archaea	Ba155	Geoglobus ahangari	2010	7124	11614	8583	12820	363	992	568	831	8134	25848	3271	13439	9396	18523	1045	4372	744	8383	8034	40818	5975	11000	12486	11053	1688	7451	8101	14306	16662	1435	2340	7936	20706	1538	16606	6627	25812	14376	6366	17594	2762	5958
812	Ba	Bacteria	2157	Archaea	Ba156	Haladaptatus cibarius D43	4004	8137	31502	19919	41926	7307	22246	18020	13851	3499	1938	7634	26214	18595	64013	4609	3908	11191	20300	52660	40412	16482	37750	20590	15046	4830	17792	13938	33632	3906	2524	9887	10341	46345	3521	23683	16460	12043	21519	8070	32197	2710	12336
813	Ba	Bacteria	2157	Archaea	Ba157	Haladaptatus litoreus	4745	11164	35686	24162	46650	9273	24813	20665	16201	3993	2223	10182	29148	24432	70445	5375	4571	13766	23477	58975	47866	19943	41584	23401	18202	6312	20666	17064	39601	4757	3380	11456	12834	53354	4471	26368	18717	14394	24826	10030	36745	3979	14252
814	Ba	Bacteria	2157	Archaea	Ba158	Haladaptatus paucihalophilus DX253	4238	5725	43273	10423	57651	6751	28824	15672	21560	2018	2036	4476	28817	14327	79308	4617	4066	8642	20740	42031	55056	15584	45323	18377	21981	3014	21820	8860	39454	4860	1477	10028	6403	60416	2384	25896	11354	17117	23301	4989	38888	1573	17377
815	Ba	Bacteria	2157	Archaea	Ba159	Halalkaliarchaeum desulfuricum	3241	6104	37314	11901	42116	6007	17282	9661	27010	2407	3004	2907	18810	17736	60945	4375	2938	3783	19210	30733	58330	10136	34413	14043	23267	2690	16520	4356	35773	2336	1098	5858	6499	41385	1728	27774	7166	11405	16174	4713	27387	1989	14665
816	Ba	Bacteria	2157	Archaea	Ba160	Halalkalicoccus jeotgali B3	3787	6979	43149	11372	47362	6723	26172	10621	22615	2208	2232	4153	21140	19687	57826	5214	2894	5690	19583	27879	67969	12229	41289	11899	26219	3709	17707	5454	41411	2221	1767	6589	7519	49560	3151	27016	7283	12890	19644	6674	28731	2592	20799
817	Ba	Bacteria	2157	Archaea	Ba161	Halalkalicoccus paucihalophilus	3979	7702	42766	12295	48079	7588	25385	11867	23221	2481	2776	4474	22420	21089	59196	5587	3150	6273	20424	30000	70600	13372	41617	13887	25802	4170	18649	6500	43962	2523	2049	6692	8185	52930	3351	26674	7643	13614	20511	6722	30981	2943	20983
818	Ba	Bacteria	2157	Archaea	Ba162	Halalkalicoccus subterraneus	3773	7081	39531	11052	44367	6936	24269	10629	20612	2136	2266	4218	20712	19650	56807	4854	3073	5508	19648	27339	66344	12439	39007	12470	22988	4078	16904	6029	40449	2359	1825	6106	7723	47443	3291	25502	6938	12845	19118	5940	28815	2705	18744
819	Ba	Bacteria	2157	Archaea	Ba163	Halalkalirubrum salinum	3355	11680	29338	20187	40737	7552	17817	14345	17382	2879	1490	6618	18910	30152	47644	4963	2353	7900	18610	32446	47398	13534	33001	14371	17338	3863	16188	12181	37808	2690	2908	8862	11203	39105	3435	18907	10471	10481	17331	10116	22845	3929	10441
820	Ba	Bacteria	2157	Archaea	Ba164	Halanaeroarchaeum sulfurireducens	2249	4536	29271	7479	26510	4576	13990	7125	14411	1321	1794	3470	12322	13074	41875	1894	1579	3105	13807	18617	38508	8220	22599	8124	13829	2171	11042	4118	23993	1523	932	3669	3619	30414	1468	15659	5280	8215	12028	3127	17851	1440	10464
821	Ba	Bacteria	2157	Archaea	Ba165	Halapricum salinum	3385	8069	44839	11891	40134	6390	24317	10568	19273	2090	1814	3881	20032	16451	68225	4176	2912	4028	25432	28607	58653	12721	41566	10072	20521	2329	17831	4083	37684	1570	1110	5684	3561	43883	2254	33925	6972	11800	17298	3835	29665	2269	16962
822	Ba	Bacteria	2157	Archaea	Ba166	Halarchaeum acidiphilum MH1-52-1	2729	3116	33421	3951	49575	4179	30560	6326	13587	1461	2035	1841	14648	9572	52807	1971	4403	2269	12948	13088	45888	7653	33996	6287	15024	1397	14169	1891	23444	746	461	2160	1968	48189	1016	10752	2292	10930	12075	954	21924	1217	12653
823	Ba	Bacteria	2157	Archaea	Ba167	Halarchaeum grantii	3059	3252	43431	4937	55567	3919	36669	5182	12584	827	896	1694	17691	5718	67134	2032	4331	2675	16722	13726	58412	6578	46684	4290	16825	1491	16928	2602	24356	1346	599	2120	2252	62436	1113	11285	2714	12184	14154	1215	26821	955	16039
824	Ba	Bacteria	2157	Archaea	Ba168	Halarchaeum nitratireducens	3169	3836	42987	5369	55854	4746	34010	6639	15735	928	967	1977	18144	10571	67327	2685	4289	3372	16843	15325	57086	8078	42223	6763	19857	1525	17192	2326	29355	1008	690	2782	2666	59531	1389	13547	3273	12538	14858	1291	27589	1069	15751
825	Ba	Bacteria	2157	Archaea	Ba169	Halarchaeum rubridurum	2838	2458	42106	4199	52782	3554	34000	4567	13565	630	616	1259	16342	4533	66738	2083	4174	2377	14753	12897	52384	6321	42213	3938	17669	952	15758	2514	21450	1799	402	2052	1843	57062	795	11469	2640	10893	12969	952	24611	645	15813
826	Ba	Bacteria	2157	Archaea	Ba170	Halegenticoccus soli	4453	5113	55307	6051	78956	4442	38283	10066	37286	2332	4099	2714	26338	12501	83937	2515	6865	3106	22638	25156	79374	8789	59569	13055	32729	1490	22991	3771	42131	2046	1082	3447	4843	69188	1565	33757	4934	19257	21399	3728	39804	1823	19930
827	Ba	Bacteria	2157	Archaea	Ba171	Haloarchaeobius iranensis	3821	5307	51741	10409	53654	6104	30013	6693	24751	1717	2470	1580	23010	6547	86790	3167	5138	2020	25672	15034	75455	11951	54308	6740	22588	1545	20559	2412	31855	2427	611	2446	2319	56607	1397	33557	2675	15594	18731	1105	34868	1371	18030
828	Ba	Bacteria	2157	Archaea	Ba172	Haloarcula amylolytica JCM 13557	4159	12481	50370	15488	45497	7526	25387	10522	25008	2786	2310	4698	25446	17487	83165	5178	3801	5939	30387	35000	62496	14840	49247	11048	23405	3683	20031	8623	38688	4155	1988	5443	7242	48231	3840	37927	8529	15419	21772	5380	33323	2937	15143
829	Ba	Bacteria	2157	Archaea	Ba173	Haloarcula argentinensis	4002	13901	45964	17155	41081	8016	23097	10152	22933	2670	2073	4973	24360	20158	75925	4968	3321	6121	29167	35001	58628	15910	45199	11168	21897	3866	18641	9045	37363	4051	1990	5591	8466	44407	4605	34842	8348	14707	21153	5810	31234	3234	13600
830	Ba	Bacteria	2157	Archaea	Ba174	Haloarcula californiae ATCC 33799	4383	16316	48600	19830	44254	9066	24901	11862	25105	3097	2414	6314	26329	22429	81868	5607	3784	7286	31988	39350	62057	16903	48414	12212	24300	4450	20380	11715	38301	4643	2312	6193	11070	47486	4815	37595	10099	15444	22479	7593	32545	3934	14333
831	Ba	Bacteria	2157	Archaea	Ba175	Haloarcula hispanica ATCC 33960	3803	11674	47934	14797	42938	6847	23655	9346	23146	2296	1991	3993	23559	15827	77550	4750	3349	5038	28359	32613	57777	14032	46689	10079	21984	3295	18521	8145	36204	3691	1697	4964	6947	45361	3650	35981	7580	13912	20433	5029	31187	2572	14134
832	Ba	Bacteria	2157	Archaea	Ba176	Haloarcula japonica DSM 6131	4212	14160	48180	17645	43762	8546	24187	11098	24825	2816	2311	5592	25760	21773	79170	5297	3663	6656	30499	37059	62559	16931	47468	11836	23668	4285	19859	9849	39933	4182	2332	6007	8874	48019	4569	37078	8766	15471	22423	5989	34066	3468	14705
833	Ba	Bacteria	2157	Archaea	Ba177	Haloarcula marismortui ATCC 43049	4267	15693	47745	19147	43731	8712	24552	11437	24385	2825	2225	5797	25293	21224	79758	5366	3653	6497	31186	37511	60688	16546	47874	11709	23668	4285	19860	11211	37501	4266	2100	5885	10464	46688	4511	37165	9253	15028	22131	7212	32135	3734	14044
834	Ba	Bacteria	2157	Archaea	Ba178	Haloarcula quadrata	4501	16944	48959	19640	44473	9550	26164	12422	25318	2997	2518	6315	26352	22697	82387	5670	4223	7264	32306	39656	63329	17014	48873	12231	23775	4453	21194	11749	38348	4545	2289	6620	11612	48152	4834	38275	9749	16483	22617	7746	33292	4073	14348
835	Ba	Bacteria	2157	Archaea	Ba179	Haloarcula rubripromontorii	3928	13172	47459	16496	43226	7547	24229	10249	23732	2514	2041	4673	23848	18199	77951	5026	3406	5470	28883	33502	59221	14722	46714	11022	22275	3553	19056	9318	35994	4000	1782	5042	8472	45178	3877	36276	8059	14434	20771	5961	31291	2964	14041
836	Ba	Bacteria	2157	Archaea	Ba180	Haloarcula salaria	3776	13243	43007	16425	38613	7733	21870	9691	21627	2481	1899	4802	22580	19252	71590	4639	3149	5666	27581	33286	54910	15417	42194	10770	20582	3763	17426	8887	34686	3619	1849	5223	8172	41647	4305	33246	7724	13740	19847	5681	29174	3162	12769
837	Ba	Bacteria	2157	Archaea	Ba181	Haloarcula sebkhae	4141	14640	46818	17975	42086	8636	23374	10741	23602	2750	2188	5567	24719	21399	77015	5122	3495	6581	29997	36035	59534	16735	45644	11933	22760	4244	19071	9882	38025	4223	2140	5850	9131	45439	4815	35750	8623	14891	21545	6328	31911	3475	13903
838	Ba	Bacteria	2157	Archaea	Ba182	Haloarcula sinaiiensis ATCC 33800	4382	16175	48601	19614	44109	8943	24725	11660	24827	2843	2332	6263	26464	22728	82629	5654	3696	7128	31923	39062	62059	17257	48896	12123	24246	4584	19980	11871	38338	4530	2305	6318	11181	46983	4776	37605	9693	15532	22655	7657	32691	3942	14292
839	Ba	Bacteria	2157	Archaea	Ba183	Haloarcula taiwanensis	3692	12302	45838	15336	41314	6595	23067	9025	22688	2259	1927	3975	22379	15158	73937	4535	3155	4643	27259	30500	55596	13824	44983	9978	21176	3096	17709	8529	33294	3820	1492	4635	7579	42819	3489	34753	7164	13236	19600	5425	29223	2661	13301
840	Ba	Bacteria	2157	Archaea	Ba184	Haloarcula vallismortis	3891	13514	46087	16862	41221	7896	23207	9964	22999	2565	2053	4553	23418	18339	75995	5097	3294	5431	28904	33649	58423	14845	45359	10701	21560	3663	18533	9248	35346	3940	1818	5144	8666	43908	3835	35437	7985	13951	20386	5930	30662	3174	13435
841	Ba	Bacteria	2157	Archaea	Ba185	Halobacterium hubeiense	3255	4735	40992	6244	53142	2898	32370	4859	15609	901	914	2337	19019	5710	72021	1811	4263	3304	20361	19596	57477	5365	48754	4586	16551	1209	17076	5984	23549	1314	1000	3476	2650	46201	1825	24770	3720	13009	15077	1466	29061	1275	16125
842	Ba	Bacteria	2157	Archaea	Ba186	Halobacterium jilantaiense	3044	5346	44255	7224	48702	2801	26938	5500	18993	1016	1017	1690	17409	4279	76090	1769	4053	1973	19754	16637	53745	7604	46791	4856	16480	835	16967	4149	20873	921	519	2151	1735	45543	1272	25805	3463	10783	14101	975	27760	1026	14580
843	Ba	Bacteria	2157	Archaea	Ba187	Halobacterium salinarum	2505	4570	38250	6835	40397	3455	22201	4258	15075	884	939	1470	14551	8106	56045	2217	2936	3214	16166	13346	37068	5723	33186	4186	15736	1747	14345	2470	23361	739	755	4778	3258	29060	1154	22099	4687	8242	12003	1667	20768	1065	12297
844	Ba	Bacteria	2157	Archaea	Ba188	Halobaculum gomorrense	3177	4354	47053	5850	57652	3782	32389	6452	19314	1050	1550	1585	17752	8751	72259	2129	4378	2573	16439	12466	62257	6706	49444	7393	21574	1117	16805	1773	28831	808	539	3741	2999	43735	1168	27966	2752	12416	15222	1858	27504	1275	15853
845	Ba	Bacteria	2157	Archaea	Ba189	Halobellus captivus	3232	7146	34311	8837	49441	5262	23852	11369	18000	2408	1679	3869	19484	17922	59548	2687	3627	5078	18529	26506	52709	11531	36688	13993	18485	2291	16060	5974	34281	1924	1899	5448	5403	46954	2351	21421	6112	12281	15919	4121	28088	1919	14080
846	Ba	Bacteria	2157	Archaea	Ba190	Halobellus clavatus	3644	8350	43975	11566	52881	6645	26179	10903	23605	2305	1910	4228	21608	18338	71367	3392	3631	5297	23530	29384	60651	11800	42295	12715	22756	2298	18666	5233	38699	1713	1706	5244	4617	53928	2100	27635	6486	13387	17170	3614	31700	2164	16778
847	Ba	Bacteria	2157	Archaea	Ba191	Halobellus limi	3622	5172	46486	6663	56756	4527	27391	9600	25270	2273	2057	2521	21300	12454	74780	2909	3904	3386	20798	23700	66944	9342	47862	11939	23970	1454	18585	3652	36628	1714	1337	4053	3891	55014	1618	28536	4626	14328	17541	2864	32830	1408	17371
848	Ba	Bacteria	2157	Archaea	Ba192	Halobellus rufus	3810	7577	42206	9575	56591	5859	29063	11711	23283	3014	2692	3855	22343	15706	72683	3187	4741	5764	22020	26553	64948	10639	44995	12664	22796	2259	18831	5268	37902	2113	1716	5736	5308	55020	2447	26275	6091	14866	17862	3636	32681	2462	16817
849	Ba	Bacteria	2157	Archaea	Ba193	Halobellus salinus	2932	5973	36149	8434	46866	4502	18638	6370	26769	1634	1849	2484	18426	11558	62853	3011	2925	4220	16403	18577	47666	9075	34877	8397	24607	1327	15629	3614	28627	1435	1213	5603	4888	38415	1767	22176	5401	9842	13375	3567	24183	1770	14737
850	Ba	Bacteria	2157	Archaea	Ba194	Halobiforma haloterrestris	4230	6557	58137	9802	58979	6717	29698	12076	33210	1603	2575	2704	24793	17485	92501	5260	3955	4098	23723	34181	87009	11386	54978	12589	28545	2131	21923	3864	45524	1522	1293	5513	4904	62174	2126	35961	6681	13999	20724	3533	36562	1864	21779
851	Ba	Bacteria	2157	Archaea	Ba195	Halobiforma lacisalsi AJ5	4156	6766	56100	10105	57035	6884	28976	12178	32358	1573	2556	2725	24463	17649	90047	5231	3932	4106	23564	33563	85060	11492	53422	12424	27683	2187	21441	3787	44771	1545	1253	5316	4822	60309	2081	34681	6722	14003	20165	3492	35800	1946	21220
852	Ba	Bacteria	2157	Archaea	Ba196	Halobiforma nitratireducens JCM 10879	3540	8158	42809	11754	41905	8520	20758	13220	22698	1903	1970	2154	19717	17530	72896	4936	2736	4168	19344	30704	64660	13344	39467	12196	19982	2098	17982	4437	35178	1548	1241	5594	4753	48011	2249	26042	6585	9950	16187	4250	27213	2280	16228
853	Ba	Bacteria	2157	Archaea	Ba197	Halocalculus aciditolerans	3420	4289	47782	5552	57541	3334	36018	6415	15867	1318	973	2134	21283	6429	78942	1873	4760	3212	19827	23922	52529	6695	51069	5989	18937	1500	18751	4311	27867	1243	1113	2427	2228	68141	1267	11666	5669	13096	15859	1336	31517	1287	18216
854	Ba	Bacteria	2157	Archaea	Ba198	Halococcus agarilyticus	3399	5368	42256	8446	56441	5695	26058	8779	23010	1506	2034	2154	21268	16792	64164	3793	3644	2645	19470	21082	60235	11186	44878	9372	22610	2413	18020	2253	36272	1119	455	3361	3264	56524	1192	21297	4100	11501	16732	3013	29955	1799	16998
855	Ba	Bacteria	2157	Archaea	Ba199	Halococcus hamelinensis 100A6	3431	4831	42467	6546	50625	5751	23674	8896	22826	1503	1944	2315	21365	9956	66036	3885	3214	3036	18548	21369	56946	11427	41661	8210	24439	2183	17408	2335	32991	2586	706	3931	3765	58909	1581	18400	4524	11705	17281	2696	30994	1552	17873
856	Ba	Bacteria	2157	Archaea	Ba200	Halococcus morrhuae DSM 1307	3030	5639	38427	9163	40708	6451	25755	7943	14071	1729	1496	2826	18198	18999	49653	3495	3007	3301	17771	21969	49489	11385	38883	8033	15423	3729	14089	3006	33566	1330	552	3747	3835	47395	1465	20880	5725	10186	15326	3225	25819	1595	13288
857	Ba	Bacteria	2157	Archaea	Ba201	Halococcus saccharolyticus DSM 5350	3455	7693	39620	11728	51140	7291	24200	9993	20418	1645	1611	3131	21376	20548	60053	4088	3398	4225	19531	25274	55425	14166	41267	11424	20156	3080	17397	3733	36963	1359	742	4443	4874	55011	1886	19674	5765	11096	17420	3916	29117	2510	15728
858	Ba	Bacteria	2157	Archaea	Ba202	Halococcus salifodinae DSM 8989	4069	9740	45750	13828	58561	8901	28898	12410	23869	2233	2112	4039	24899	25180	69597	5114	4283	5378	23880	30456	64411	15460	47617	13289	23494	4316	20767	4941	43059	1858	1005	5446	6212	63078	2305	23989	7497	13342	20016	4867	34183	3108	18499
859	Ba	Bacteria	2157	Archaea	Ba203	Halococcus salsus	3519	5644	42824	7650	51069	6278	24016	9021	22631	1715	1827	3036	21936	10990	66318	4109	3327	3769	19152	22318	57825	13129	40772	8295	24437	2344	17755	3219	33865	2604	922	4463	4354	59744	1787	18392	5121	12191	17541	2979	31436	1785	17478
860	Ba	Bacteria	2157	Archaea	Ba204	Halococcus sediminicola	3764	8373	45973	12822	47137	7660	29954	10082	17097	2701	2053	5336	22567	19484	62968	4540	3585	6294	20723	32729	57889	16304	45562	12948	17597	4504	17749	6658	36753	2847	1396	6631	6366	55708	2893	23004	8650	12813	19765	5639	30863	2738	16778
861	Ba	Bacteria	2157	Archaea	Ba205	Halococcus thailandensis JCM 13552	4082	9997	45649	14066	48171	9404	31260	11853	18794	2826	2132	5792	24032	27858	62934	4854	4208	6414	24188	32348	62183	15966	45402	12443	19002	5625	18481	6115	41824	2621	1471	5686	6740	57832	2923	25546	9330	13690	19921	5226	32147	3150	16027
862	Ba	Bacteria	2157	Archaea	Ba206	Halodesulfurarchaeum formicicum	2119	4849	32284	6538	24088	3634	10519	6793	16246	982	1151	2370	12052	11936	35142	2256	1086	2536	15388	17900	38235	7064	23341	6277	16184	1916	10304	3741	24921	829	672	3595	3994	27765	1221	19766	4375	7739	11307	3254	17043	1206	10424
863	Ba	Bacteria	2157	Archaea	Ba207	Haloferax alexandrinus	3654	4531	51931	6223	55457	3406	36024	8904	18231	1731	1198	1916	22623	6043	83953	2726	4454	4658	19829	26789	57539	9174	56709	7185	17173	1520	18887	6286	31305	2115	1111	4033	4277	62879	1248	21351	5776	14746	18657	3001	33513	1183	19041
864	Ba	Bacteria	2157	Archaea	Ba208	Haloferax denitrificans ATCC 35960	3752	4086	54788	6178	57840	3420	37046	9068	19635	1876	1430	1788	23467	5336	86141	3064	4284	4468	19942	26680	59585	8622	59548	7506	18177	1407	19389	6527	32246	2213	1103	3953	4688	65576	1235	20938	5680	15219	19146	2941	34814	1158	19709
865	Ba	Bacteria	2157	Archaea	Ba209	Haloferax elongans ATCC BAA-1513	3851	11762	40448	19578	42086	8517	28623	14014	13867	2800	1444	4210	25037	11870	81781	3992	3483	8682	20993	40774	49888	19263	40518	14051	18292	2477	20718	10250	34549	2598	1889	6515	8243	61841	2194	19233	9333	15394	19839	4618	34729	3375	15352
866	Ba	Bacteria	2157	Archaea	Ba210	Haloferax gibbonsii	3821	4245	55435	6022	59054	3502	36984	9743	19592	1802	1432	1881	24869	5313	88949	2704	4665	4293	20963	27466	61823	9838	59957	8584	18665	1180	20110	6315	33701	2393	1037	3916	4322	67973	1219	22084	5544	16006	19603	2746	36382	1129	20313
867	Ba	Bacteria	2157	Archaea	Ba211	Haloferax larsenii	3853	10479	41749	17834	43243	7857	28842	13651	14101	2831	1429	3885	24699	10709	81707	3976	3565	8330	20542	40052	49452	18201	41464	13525	18087	2150	20759	9605	33919	2547	1802	6328	7256	61885	1884	19250	9268	15604	19557	4398	34500	2759	15880
868	Ba	Bacteria	2157	Archaea	Ba212	Haloferax lucentense DSM 14919	3609	4142	51571	5636	55078	3137	35809	8609	17870	1593	1172	1666	22012	5308	82427	2621	4417	4340	19173	26040	55910	8705	56354	6853	16861	1326	18379	5946	30736	1987	983	3764	4049	62208	1101	20863	5404	14164	18274	2781	32866	960	18848
869	Ba	Bacteria	2157	Archaea	Ba213	Haloferax marisrubri	3852	4987	54173	7387	56792	4349	36696	10013	18844	2038	1459	2089	24893	6575	87686	2995	4606	5212	21130	29470	60532	10577	57897	8455	17955	1559	20050	6738	33544	2320	1239	4213	4629	66955	1497	21533	6012	15859	19530	2833	36018	1491	19718
870	Ba	Bacteria	2157	Archaea	Ba214	Haloferax massiliensis	3887	3994	55920	5897	60161	3650	38011	10068	20972	2072	1613	1905	24903	5529	89510	2889	4747	4532	21070	27505	62273	9164	61404	8470	19517	1462	20508	6325	33627	2436	1160	4069	4498	67612	1352	22838	5609	15944	19904	2966	36709	1224	20601
871	Ba	Bacteria	2157	Archaea	Ba215	Haloferax mediterranei ATCC 33500	3806	10995	39535	18561	40117	8741	26133	13736	14520	2654	1600	4924	24244	14908	73874	4073	3467	8321	19877	42116	47147	20708	37532	15075	17001	2850	19480	10970	34259	2728	2279	6197	9588	59083	2742	17233	9816	15074	19654	5269	33403	3059	15325
872	Ba	Bacteria	2157	Archaea	Ba216	Haloferax mucosum ATCC BAA-1512	3369	6879	38212	12871	41777	6526	26296	12108	12449	2473	1092	3134	20881	10534	68576	3318	3067	7563	15441	36520	37890	16232	37581	12102	13200	1819	17224	8123	29807	2091	1614	5616	7269	54195	1854	14069	8893	11442	16768	4721	28687	1996	13499
873	Ba	Bacteria	2157	Archaea	Ba217	Haloferax prahovense	3794	4785	54286	6531	58030	3902	36643	9854	19419	1777	1385	1970	24688	5960	87410	2776	4545	4492	20944	27893	60488	10733	58586	8580	18230	1255	20041	6492	33350	2255	1081	3977	4489	67334	1318	21650	5606	15885	19419	2886	35983	1277	19818
874	Ba	Bacteria	2157	Archaea	Ba218	Haloferax profundi	4076	9424	39275	22136	37490	10733	24425	13667	13079	2940	1483	3886	23792	10390	78699	3919	3000	8719	19368	41237	45024	20755	35502	13775	18787	1883	19784	8857	34028	2780	2100	6918	5902	62450	1840	16429	9340	13840	19420	3424	34435	3390	14911
875	Ba	Bacteria	2157	Archaea	Ba219	Haloferax sulfurifontis	3864	4002	55556	6006	58761	3399	37629	8786	19992	1985	1424	1925	24051	5355	87758	3023	4437	4565	20140	26776	60741	8745	59968	7639	18428	1444	19676	6539	32723	2342	1339	3999	4627	66133	1253	21121	5896	15737	19485	3007	34937	1151	19914
876	Ba	Bacteria	2157	Archaea	Ba220	Haloferax volcanii DS2	3947	5590	53835	7455	58325	4425	37917	10380	20110	2153	1479	2446	24553	7359	88221	3135	4897	5482	21647	29495	60977	10354	58970	8540	18499	1929	20564	7111	33928	2430	1414	4751	5237	66499	1712	23202	6650	16184	20016	3608	35941	1539	20074
877	Ba	Bacteria	2157	Archaea	Ba221	Halogeometricum borinquense DSM 11551	3815	12821	38156	19228	43755	10578	26302	13739	16238	3037	1365	5279	24994	21656	69411	3931	3996	9440	20362	41738	51322	20533	36223	17623	16838	3845	18851	9602	34409	3531	3133	7793	9843	52654	3219	20942	11049	14081	20100	5587	33226	3338	15190
878	Ba	Bacteria	2157	Archaea	Ba222	Halogeometricum limi	3582	4012	48002	7954	56309	5823	31205	13366	17624	3470	1318	1332	23251	3798	84965	2702	4348	4854	18643	30529	56185	12011	46685	12454	18639	1254	19350	4362	25932	4189	1537	6139	3103	58935	1144	22302	6359	13226	18201	1970	34970	1053	18643
879	Ba	Bacteria	2157	Archaea	Ba223	Halogeometricum pallidum JCM 14848	4268	5639	59855	7344	62676	5582	37417	13227	25143	2702	2213	2720	27361	9272	89783	2814	5976	5498	22467	30808	74277	11912	56922	13754	24696	1947	22117	4992	33236	5124	1538	6296	4237	64100	2154	30078	6588	17008	21765	2977	39655	1757	22509
880	Ba	Bacteria	2157	Archaea	Ba224	Halogeometricum rufum	4151	3693	62684	6698	65739	4779	37942	12092	25002	2356	1836	1228	25778	3512	97606	2364	5596	3717	22265	29025	68619	9928	60602	10593	23499	975	21949	4062	28324	4578	783	5255	2191	64138	1213	32829	4372	16012	20443	1342	40146	952	21793
881	Ba	Bacteria	2157	Archaea	Ba225	Haloglomus irregulare	3922	5692	62116	8050	52942	6348	29811	7024	34572	1225	2209	2245	21052	10927	81472	3238	5316	2711	23232	13987	75002	10910	53101	7206	30489	2901	19297	2710	32158	1636	786	3133	3147	48036	1843	40236	3100	13671	18111	1649	32464	1767	19627
882	Ba	Bacteria	2157	Archaea	Ba226	Halogranum amylolyticum	5097	10780	56812	18173	58161	11496	33284	16912	25246	3521	1799	4271	30497	14752	98078	6241	4557	7677	30845	33659	80770	20264	52738	16323	28027	4154	25058	6685	43592	2374	2096	8060	7366	75348	3317	33173	9472	19920	24889	4503	44338	3486	20467
883	Ba	Bacteria	2157	Archaea	Ba227	Halogranum gelatinilyticum	3734	6846	51815	12360	44799	7584	30134	8047	20107	1926	1040	2056	24177	6626	83546	4036	3298	4260	24350	24723	62548	15202	52446	8925	16527	3017	18409	4536	33817	1181	970	5122	3533	62021	1537	26907	5637	16693	18932	2541	34979	1764	18575
884	Ba	Bacteria	2157	Archaea	Ba228	Halogranum rubrum	4449	10379	51815	20080	48055	12529	28800	18188	17172	3251	1203	3275	29434	9384	95440	5564	3609	9340	26391	38925	64305	23446	46793	15806	21305	3291	23606	8830	37986	2707	2081	8606	5927	73704	3101	24706	9929	16966	22985	4217	41129	3084	18483
885	Ba	Bacteria	2157	Archaea	Ba229	Halogranum salarium B-1	4400	10059	50908	19813	46969	12266	28146	17699	16871	3206	1297	3128	28840	9250	93893	5492	3573	9103	26062	38059	63342	23101	46188	15345	20902	3069	23250	8580	37578	2617	2001	8523	5760	72482	2891	24257	9767	16948	22780	4002	40407	3019	18133
886	Ba	Bacteria	2157	Archaea	Ba230	Halohasta litchfieldiae	3322	10629	37918	15261	26232	6995	15465	12618	16401	2261	1154	5672	19189	24384	51903	4799	2186	7932	21207	30572	47729	14684	33766	10500	14947	4566	13924	11060	33045	2340	2121	6932	7996	38725	3186	23635	11441	9458	16322	7822	22799	2658	12140
887	Ba	Bacteria	2157	Archaea	Ba231	Halolamina pelagica	3211	4550	47300	6217	47272	4347	25893	6484	22198	934	1256	1772	19556	9447	68471	3114	3292	3012	20196	17091	64716	6743	46682	5077	22853	1357	17131	2368	31599	1004	808	3164	2843	43824	1665	30715	3804	12467	15939	1616	28939	1301	17015
888	Ba	Bacteria	2157	Archaea	Ba232	Halolamina rubra	3050	2994	46155	4061	50362	3117	27222	5382	21691	1243	2171	888	17522	5677	65006	2756	3956	1355	18587	10131	64196	4212	47898	3365	21909	740	15581	1293	28888	690	436	1677	1493	40703	1086	31234	2705	11213	14708	906	26952	1129	16187
889	Ba	Bacteria	2157	Archaea	Ba233	Halolamina salifodinae	2801	4723	42017	6176	38287	3932	23179	5655	16681	851	875	1529	16838	8780	56082	2717	2527	2282	18155	16880	55468	6487	43580	4466	16820	1495	14271	2532	27553	941	618	2453	2656	36534	2015	27100	4233	10725	14098	1722	24678	1320	14631
890	Ba	Bacteria	2157	Archaea	Ba234	Halolamina sediminis	2868	3606	40558	5676	46565	3962	23067	5479	20400	728	937	921	17111	7742	60330	2932	2667	1918	18064	13420	60856	5651	43158	4064	21884	875	15056	1486	28968	675	418	2476	2011	39518	1466	29235	3028	10567	14168	1254	26477	902	15849
891	Ba	Bacteria	2157	Archaea	Ba235	Halomarina oriensis	4208	6586	55510	10331	54894	11607	31389	13419	24258	1891	1824	1493	23930	5873	91726	5558	3806	3308	24881	24034	68668	17198	50073	9113	25973	1677	22937	3710	30372	1926	716	4834	2749	62810	1642	32071	4781	13377	19839	1681	37227	1968	20348
892	Ba	Bacteria	2157	Archaea	Ba236	Halomicroarcula amylolytica	5003	14069	59953	16932	56062	9436	32976	16720	23982	3161	2132	6544	30052	20937	94100	6325	4341	9022	31970	41856	76031	18685	57131	15119	25882	4626	23930	9964	43666	5075	3720	8978	8222	63358	5579	35944	9943	18046	25479	6347	40974	3743	20996
893	Ba	Bacteria	2157	Archaea	Ba237	Halomicroarcula limicola	3861	5704	56336	6331	55031	4007	31888	10962	23353	1922	1641	2628	23846	9403	83498	3902	3929	3759	24971	25428	70853	10282	54412	9357	23082	2012	19793	3752	35798	3218	2038	5007	2987	54178	2466	34130	5065	15186	20142	2612	35032	1225	18495
894	Ba	Bacteria	2157	Archaea	Ba238	Halomicroarcula pellucida	4012	6691	59662	10593	48200	7203	28397	11185	23489	2134	1707	2000	24377	7943	90255	5027	3315	4804	25509	27906	64094	13318	52285	8652	23265	1849	21306	4311	32335	4189	1723	5842	3153	52714	2883	34803	6263	13728	20136	3261	34066	1578	18339
895	Ba	Bacteria	2157	Archaea	Ba239	Halomicroarcula salina	3759	4761	56358	6718	55818	3827	32707	8924	23260	1708	1886	2359	22590	7765	85050	3379	4359	2742	25613	21844	66929	8553	55018	8916	22344	1267	19611	3277	36898	1566	873	2947	2525	54148	1468	36765	4028	14794	19393	2261	33862	1192	16911
896	Ba	Bacteria	2157	Archaea	Ba240	Halomicrobium katesii DSM 19301	3596	6647	48271	10531	45721	5826	26586	10828	21984	2200	1822	2442	19634	12870	75476	4734	3288	3665	24814	23158	61763	11373	44637	9895	19492	1617	18866	3276	35465	1268	944	4032	3064	44161	1841	36500	5058	12842	17071	3366	29015	1471	16197
897	Ba	Bacteria	2157	Archaea	Ba241	Halomicrobium mukohataei DSM 12286	3329	5716	46354	10044	43089	5306	24617	9837	20447	1960	1578	1993	18548	10774	71349	4306	2693	2639	23264	20759	57953	10744	42353	9276	18312	1256	17505	2797	33384	1226	781	3658	2360	41002	1617	35277	4210	11815	15981	3185	26881	1071	15525
898	Ba	Bacteria	2157	Archaea	Ba242	Halomicrobium zhouii	4052	5854	63010	8930	51487	5230	31300	8651	26194	1762	3223	2508	24924	8617	96039	3380	4678	2614	29071	27100	71714	12048	57600	9325	24170	1378	22338	3318	36411	2924	996	3589	2787	55910	1910	39024	4580	15015	20117	2397	37289	1677	20813
899	Ba	Bacteria	2157	Archaea	Ba243	Halonotius pteroides	3055	11733	39553	11641	28998	6456	17184	8928	15371	1983	1105	5432	17480	27372	46187	4220	2205	7608	18326	24297	45000	11876	34562	6985	15080	4248	12880	7048	32533	2037	2099	7625	10076	30782	3049	20832	8853	9434	14313	8856	17961	3217	9909
900	Ba	Bacteria	2157	Archaea	Ba244	Halonotius roseus	2656	7351	40136	7346	28041	3566	17519	6656	14709	1040	564	3082	15698	21970	43949	3173	1828	4730	15792	19151	42548	8065	35387	4447	13449	2770	11482	3755	31470	1009	990	5597	5817	30230	1571	21037	6538	7631	12586	6154	17597	1663	10059
901	Ba	Bacteria	2157	Archaea	Ba245	Halonotius terrestris	2979	8909	38492	9616	29205	4663	19113	7985	15252	1525	885	3939	17053	19508	51007	3313	2432	6328	17326	26248	43174	8800	37744	6367	12561	3064	13217	6272	31495	1587	1610	6223	5109	36354	2370	20979	8281	8921	14173	4326	22849	2173	10888
902	Ba	Bacteria	2157	Archaea	Ba246	Haloparvum sedimenti	3269	4083	40285	5115	61870	3735	30413	6262	20783	1211	1383	1486	18215	6894	69718	2616	3862	2114	17291	12242	67234	6791	46068	7579	20326	1540	16381	2012	28414	1039	608	2708	3281	43450	1213	28073	2611	12947	15156	1706	27701	1302	16118
903	Ba	Bacteria	2157	Archaea	Ba247	Halopelagius inordinatus	3553	5077	42157	8374	54956	4409	28818	12747	19153	3758	1702	1638	22276	6170	78266	2702	4170	5863	16191	31887	56159	10046	44035	14252	19475	1406	17872	3929	26346	5748	1692	6845	4721	54401	1511	19028	6905	12024	18198	3413	31625	1337	17861
904	Ba	Bacteria	2157	Archaea	Ba248	Halopelagius longus	3761	3812	49829	6652	59291	4047	32820	11250	23226	2568	2330	1811	25153	6270	81818	2316	5029	5829	18324	31762	67389	8761	51338	12277	22751	1058	19421	4411	28944	5676	1968	7188	4142	58570	1662	22440	5563	16195	19435	2216	36029	1226	20483
905	Ba	Bacteria	2157	Archaea	Ba249	Halopenitus malekzadehii	3079	5676	39649	8447	44453	6584	19147	9335	22756	1138	1207	2818	17747	17713	60166	3836	2509	3740	16326	17193	55677	8901	35958	11358	20128	2596	15629	3470	35504	1755	1151	4803	6019	40795	1746	21658	4364	11024	14392	3394	24841	1703	13668
906	Ba	Bacteria	2157	Archaea	Ba250	Halopenitus persicus	2955	4467	41355	6326	47702	5285	20652	8022	24567	1078	1358	2251	17576	12493	62435	3147	2925	2959	15694	13956	58614	7076	38476	10625	20311	2297	15500	2650	34290	1530	905	4177	4417	41498	1242	23390	3691	11398	14325	2640	25153	1200	13908
907	Ba	Bacteria	2157	Archaea	Ba251	Halopiger aswanensis	4558	8230	60488	11488	64734	5249	36549	13882	28706	1775	1802	4432	28073	23238	94167	4379	5403	6309	28624	36816	90081	12036	64201	12545	22998	2420	23797	6924	50975	1778	2276	6186	5472	66200	2967	37565	6742	16546	22832	4996	38887	2218	21942
908	Ba	Bacteria	2157	Archaea	Ba252	Halopiger djelfimassiliensis	3672	6066	47703	10329	49086	6152	24011	11853	26999	1578	1753	2420	21688	20210	71758	5107	2738	4319	20122	32609	63636	11148	43034	12785	21819	2534	18485	3936	40152	1401	1254	5879	6212	52203	1620	26545	7133	10891	17594	5751	28456	1335	16920
909	Ba	Bacteria	2157	Archaea	Ba253	Halopiger goleimassiliensis	3777	5357	54296	7576	52030	5181	28580	11004	25868	1205	1767	1741	21213	14639	82384	4420	3468	3153	21756	27640	76795	11155	50126	10213	20741	1356	20077	3013	40217	888	1052	5267	2741	56061	1525	31733	5331	11135	17838	2825	32066	1335	19645
910	Ba	Bacteria	2157	Archaea	Ba254	Halopiger salifodinae	4023	5841	56779	7438	60518	4253	33164	10980	26987	1315	2036	3309	23914	18322	86176	3791	5022	4544	23682	29580	75365	9956	57595	10811	21679	2036	20865	4792	45165	1243	1817	4942	4017	56515	2273	34096	5509	14406	20054	3571	34505	1813	19553
911	Ba	Bacteria	2157	Archaea	Ba255	Halopiger xanaduensis SH-6	4187	6084	56110	8527	60328	4078	34749	11759	26932	1251	1459	3388	25602	18908	88255	3436	5399	5010	25479	31248	83511	9377	60236	10740	20554	1764	21630	5436	45229	1387	1675	5007	4192	59927	2159	34360	5507	15414	20611	3914	35207	1646	20031
912	Ba	Bacteria	2157	Archaea	Ba256	Haloplanus aerogenes	3559	5618	51322	7710	48703	6596	28946	9144	23734	1127	1114	2823	20080	12974	74051	4221	3151	3558	20626	25275	54589	11118	48620	8419	19341	2007	18400	4578	35153	1360	975	4612	3151	55420	1791	26951	5871	11493	17827	2848	30673	1658	19139
913	Ba	Bacteria	2157	Archaea	Ba257	Haloplanus natans DSM 17983	3868	6449	55014	8417	50195	7973	28745	10734	27107	1729	1773	3479	21447	15943	76795	4938	3387	4839	20208	26843	57930	11337	50102	9527	21418	2920	18491	4851	34557	2022	1350	5597	5017	55637	2412	26592	7616	12605	17816	4294	30169	2115	19448
914	Ba	Bacteria	2157	Archaea	Ba258	Haloplanus rallus	3590	4761	56059	6801	49249	6351	27144	8613	30434	1190	1485	2286	20067	12657	77078	4460	2934	3763	18849	21767	60398	9361	47351	8693	24222	2165	18382	3041	33653	1260	1009	4929	3391	53266	1876	28261	4921	12253	17073	2858	29922	1475	19492
915	Ba	Bacteria	2157	Archaea	Ba259	Haloplanus rubicundus	3567	4496	55813	6444	50213	5953	29165	8984	26626	1154	1226	2544	19812	11434	76899	4358	3153	3416	19078	23075	56840	9574	50608	8151	20744	2113	17917	4268	32932	1409	962	4425	3339	55441	1726	26854	5292	11732	17035	3040	30232	1427	19568
916	Ba	Bacteria	2157	Archaea	Ba260	Haloplanus salinus	3548	5836	53337	7319	49619	7529	27369	9745	26955	1410	1671	2720	19767	12518	74217	4339	3219	4143	18332	23107	54130	10538	48629	8666	21893	2219	17602	4149	31427	1444	1079	5210	4236	52833	2521	24997	5780	11826	16850	3163	29059	1971	18298
917	Ba	Bacteria	2157	Archaea	Ba261	Haloplanus vescus	2868	5297	40336	7303	37657	4993	25661	9444	14114	951	722	2690	15880	7825	65270	3349	2499	4128	16767	22003	44693	8176	38752	5908	14625	1850	14866	5718	24457	1882	934	4311	3564	45651	1699	18352	4637	9682	14185	2264	24611	1380	15482
918	Ba	Bacteria	2157	Archaea	Ba262	Haloprofundus halophilus	3451	4632	43271	6494	51042	5035	30370	11713	16997	2586	1391	2083	21813	5631	74161	2500	4448	3777	19710	25828	58636	11210	46763	10068	16136	1399	17688	4995	26746	2917	1130	5392	3477	53157	1580	24422	6860	12198	17143	2898	31183	1241	15644
919	Ba	Bacteria	2157	Archaea	Ba263	Haloprofundus marisrubri	3924	7975	44744	14960	48778	9466	29220	15056	15168	3519	1056	3439	25441	9075	80456	4209	3702	8273	20648	38760	54020	17310	48511	12952	15537	2861	19400	8487	30249	3424	1722	8772	6693	57495	2558	25453	11232	11425	19797	5214	34562	2314	16214
920	Ba	Bacteria	2157	Archaea	Ba264	Haloquadratum walsbyi DSM 16790	2818	19654	10479	29285	15638	11931	8300	14184	8670	3201	1458	17807	9934	41161	21334	4444	1955	13632	14087	29392	30586	19832	10149	18699	11546	10463	6679	25344	17685	6365	7118	6365	22720	17649	4413	7814	11097	8166	14550	13518	12384	6542	3865
921	Ba	Bacteria	2157	Archaea	Ba265	Halorhabdus rudnickae	3336	10075	40776	12815	33804	8162	18809	10415	20624	2186	2042	4859	18146	22767	55399	4192	2411	6227	20459	31030	52599	13490	33096	11474	20496	3592	15572	5857	35764	2107	1785	7586	6529	37805	3285	26936	7259	11461	16911	4983	26245	3004	13923
922	Ba	Bacteria	2157	Archaea	Ba266	Halorhabdus tiamatea SARL4B	3110	7963	40545	10437	35166	6572	19835	9245	19743	1792	1592	4044	18121	17647	60764	3666	2277	4814	20214	27501	53415	10299	35250	8820	19329	2899	15732	4941	33527	1525	1702	5937	5107	41266	2118	23734	6252	11269	15499	3978	25611	2264	13391
923	Ba	Bacteria	2157	Archaea	Ba267	Halorhabdus utahensis DSM 12940	2974	7680	41346	10780	35077	6355	18264	8728	20393	1635	1659	3957	17556	20120	56547	3541	2027	4604	19822	27024	50294	11244	35877	9003	20357	3121	14734	4469	35036	1635	1282	5996	5605	38710	1975	26259	5701	10447	15632	4558	25094	2029	13468
924	Ba	Bacteria	2157	Archaea	Ba268	Halorientalis persicus	5012	10055	66611	15209	54401	8733	31443	12190	33531	2767	2585	6113	28747	23035	97659	6291	4039	7107	33421	38126	79409	17073	55936	12749	29494	3707	24349	7228	47505	2632	2042	7704	6113	57164	3429	46147	11097	17053	23590	5506	39589	3234	24212
925	Ba	Bacteria	2157	Archaea	Ba269	Halorientalis regularis	4155	6576	59803	10957	48793	6599	28067	9052	28985	1920	2146	3400	23785	14276	85853	5174	3459	4301	27263	29327	68417	13662	50890	9315	25327	2170	20628	4587	39990	1733	1085	6064	3493	48684	2078	41134	7736	13621	20201	3643	34295	1876	21056
926	Ba	Bacteria	2157	Archaea	Ba270	Halorubrum aethiopicum	3227	3590	43396	4177	60926	3590	27183	6741	27443	1485	1872	1889	18276	9293	73563	3612	2802	2543	15131	12238	70356	6208	45633	9265	25703	1440	16726	2140	31413	1881	1044	3725	3473	51210	1212	21243	3443	11892	15374	1908	28341	1135	16559
927	Ba	Bacteria	2157	Archaea	Ba271	Halorubrum aidingense JCM 13560	3024	4105	42270	4606	56161	3431	25935	8343	21196	1282	1020	1868	17793	9749	70275	2535	3253	2843	15435	15394	56511	7954	42096	9075	21463	1114	15722	2482	31790	1526	1215	3959	2937	45947	1376	21202	4243	10531	14520	2220	26689	1129	14122
928	Ba	Bacteria	2157	Archaea	Ba272	Halorubrum alkaliphilum	3008	6123	34190	8203	48036	6796	19767	10043	21255	1578	1345	2314	17698	15153	63908	4070	1999	3800	14535	17567	57762	10182	33541	12412	20244	2563	15027	3078	29932	2627	1451	5096	5335	42158	2215	18411	4983	10282	14222	3400	25034	1662	13188
929	Ba	Bacteria	2157	Archaea	Ba273	Halorubrum amylolyticum	3552	5175	45914	6170	60113	4257	29215	7800	25301	1626	1720	2766	19991	12496	77649	3004	4256	3762	18081	17419	68963	7940	46614	9814	26311	1978	17516	3846	34315	1820	1433	4322	4438	49734	1821	24653	4579	13773	16407	2639	29861	1708	16090
930	Ba	Bacteria	2157	Archaea	Ba274	Halorubrum aquaticum	3117	3589	40534	4472	55416	4429	23781	7325	25907	1310	1570	1592	18231	8883	71360	3642	2328	2375	14144	13221	66691	6965	41461	10499	24349	1378	16126	1784	30379	1807	954	4265	3517	49237	1209	19593	3255	11435	14676	1838	27518	1140	15342
931	Ba	Bacteria	2157	Archaea	Ba275	Halorubrum arcis JCM 13916	3340	4263	43234	4665	61689	3298	30600	6305	23284	1412	1452	2269	18636	8531	76741	2431	3861	2973	16771	13625	66778	6025	48069	7392	23631	1390	15730	3048	30676	1842	1366	3303	3453	48875	1589	23499	3562	13037	15103	2176	28788	1392	15098
932	Ba	Bacteria	2157	Archaea	Ba276	Halorubrum californiensis DSM 19288	3576	5897	45305	6587	63862	4822	31711	8410	25259	1805	1707	3167	20529	11809	81055	3193	4055	4692	18510	19321	67826	8159	48131	9191	24990	2205	17285	4303	32180	2486	1420	4593	4716	51356	2236	24584	4636	13651	16043	2972	30533	1906	15922
933	Ba	Bacteria	2157	Archaea	Ba277	Halorubrum chaoviator	3585	6004	46137	6574	64234	4452	31269	7688	25713	1518	1616	3107	19763	11586	79832	3064	3948	4234	18212	17377	68484	7875	48281	8992	25612	1943	17267	4293	32179	2246	1771	4251	4886	51332	2280	24165	4539	13369	15961	2966	30032	1853	15592
934	Ba	Bacteria	2157	Archaea	Ba278	Halorubrum cibi	3090	4052	39266	4871	55536	4411	24376	8364	24072	1458	1540	2001	17985	10954	69227	3533	2544	2836	14617	14500	65991	7817	40934	10941	23104	1510	16086	2197	31064	1949	1139	4265	3773	48449	1395	19476	3790	11784	14898	1999	27590	1309	14994
935	Ba	Bacteria	2157	Archaea	Ba279	Halorubrum coriense DSM 10284	3588	5575	46220	5808	66649	4018	31672	7483	25973	1570	1760	2925	20049	9857	81053	2856	3891	3971	17734	15678	67360	8034	49161	8831	26395	1707	16682	4007	31659	2271	1557	4225	4289	51677	2087	24334	4029	13174	15978	2726	30571	1758	15632
936	Ba	Bacteria	2157	Archaea	Ba280	Halorubrum depositum	3119	3137	44958	3144	59034	2578	28618	5561	23978	1030	1393	1581	18304	6509	74854	1862	4215	1827	15446	10549	67947	5648	46767	7195	24951	968	16070	2037	30290	1422	1088	2589	2079	48664	992	23786	2565	13001	15044	1241	28654	1016	15306
937	Ba	Bacteria	2157	Archaea	Ba281	Halorubrum distributum JCM 10118	3201	3771	43491	4259	61905	3032	30759	5892	23389	1094	1258	1758	18205	7378	76993	2359	3886	2589	16306	12476	66098	5659	48119	6887	23634	1189	15597	2593	29971	1596	1148	3096	3014	48405	1265	23245	3022	12551	14746	1795	28475	1221	15182
938	Ba	Bacteria	2157	Archaea	Ba282	Halorubrum ezzemoulense	3611	6125	46581	6662	64640	4686	31902	7872	26179	1590	1707	3051	20286	11240	81237	3218	4106	4479	18721	17865	69285	8296	48679	9213	25833	1837	17683	4205	32622	2237	1705	4460	4975	52080	2185	24526	4899	13795	16233	3026	30344	1852	15865
939	Ba	Bacteria	2157	Archaea	Ba283	Halorubrum halodurans	3306	4049	43282	4735	58910	4343	26115	6809	27116	1402	1692	2122	18737	9576	73036	3603	2756	2791	15341	12558	67487	6318	44834	9197	25144	1628	16753	2641	30822	1949	1138	3596	3802	49862	1403	21464	3624	12056	14963	2059	27767	1412	15747
940	Ba	Bacteria	2157	Archaea	Ba284	Halorubrum halophilum	3585	6234	43463	6834	58187	4742	28244	8782	23781	1868	1601	3398	20314	13805	75873	3056	4145	4199	18523	18352	68845	8709	44600	10758	24865	2195	17451	4399	34887	2148	1839	4244	5031	50371	2255	23986	5236	14267	16483	3106	29638	1952	15821
941	Ba	Bacteria	2157	Archaea	Ba285	Halorubrum hochstenium ATCC 700873	2998	2837	41997	2949	60061	2079	28590	4786	23382	917	1245	1156	16943	5305	74286	2118	3454	1658	14829	11476	62398	5292	44955	6667	23580	838	14672	1617	27456	1468	976	2653	2126	44644	1083	22899	2420	11508	13603	1185	26848	782	14074
942	Ba	Bacteria	2157	Archaea	Ba286	Halorubrum kocurii JCM 14978	3507	5510	46384	5912	62929	4165	29855	8261	26472	1637	1830	2577	20092	10223	79299	2697	4231	3429	18156	14922	69638	8048	47311	9260	27320	1658	17499	3589	33406	1970	1648	4061	3907	51233	1751	25591	4310	13140	16295	2828	30532	1653	16250
943	Ba	Bacteria	2157	Archaea	Ba287	Halorubrum lacusprofundi ATCC 49239	3551	7799	42568	9788	54518	6297	27361	10249	22815	1811	1542	4091	21510	17681	73973	3437	3967	5043	19580	21730	66403	11109	42483	11614	23405	2636	17894	5400	36292	2130	1971	5163	6416	50054	2651	23602	6309	14508	17056	3737	30325	2415	15785
944	Ba	Bacteria	2157	Archaea	Ba288	Halorubrum lipolyticum DSM 21995	3277	3766	46031	3843	62411	3201	29614	7345	25793	1345	1541	1690	19405	8093	79245	2336	4130	2380	16782	12731	69415	6912	47641	8791	26267	1194	16988	2202	32593	1434	1300	3363	2453	50918	1182	24162	3334	12536	15527	1784	29660	1080	16510
945	Ba	Bacteria	2157	Archaea	Ba289	Halorubrum litoreum JCM 13561	3065	3056	42854	3366	61100	2410	29963	5228	22681	904	1201	1345	17425	5846	75282	2091	3784	1955	15577	11173	64942	4896	47733	6202	23049	911	15013	1958	28707	1357	938	2689	2236	46993	905	22749	2569	12054	14173	1245	27705	928	14775
946	Ba	Bacteria	2157	Archaea	Ba290	Halorubrum persicum	3508	5956	45197	6529	58969	4602	28902	8447	24502	1609	1545	3106	20377	13154	75666	2923	4003	4063	18892	17727	67375	8672	44621	9469	26078	2040	17139	3975	34843	1773	1507	4244	4516	50049	1793	24405	4801	13451	16394	2778	30164	1812	16072
947	Ba	Bacteria	2157	Archaea	Ba291	Halorubrum saccharovorum DSM 1137	3297	4598	44056	4873	58439	3759	28040	7642	24009	1414	1565	2458	19440	10826	75667	2558	3890	2984	17608	15494	67692	7713	45374	9563	25355	1583	16615	3032	33395	1628	1376	3678	3517	48444	1516	23972	3788	12916	15597	2000	29114	1408	16093
948	Ba	Bacteria	2157	Archaea	Ba292	Halorubrum salsamenti	3538	5817	45619	6369	60636	4664	28677	8767	25247	1601	1610	2848	20728	13162	78524	3057	4218	3814	18805	18160	70117	9040	46108	10945	26379	2123	17737	3887	35601	1838	1841	4441	4377	51711	1981	25034	4618	13817	17108	2683	31345	1767	16500
949	Ba	Bacteria	2157	Archaea	Ba293	Halorubrum sodomense	3002	3033	41724	3081	60034	2572	28645	5692	22861	919	1271	1337	16806	5884	72894	2158	3543	1766	14632	11548	61790	5554	44862	6830	22680	907	14676	1899	27345	1555	1152	2676	2248	44568	1109	22110	2527	11594	13593	1307	26678	885	14367
950	Ba	Bacteria	2157	Archaea	Ba294	Halorubrum tebenquichense DSM 14210	3326	3881	44048	4111	62895	2978	29858	6210	24770	1309	1422	1804	18245	7582	78219	2645	3687	2529	16233	13895	65086	6802	46868	8160	24429	1254	15748	2546	29424	1839	1320	3151	2790	47225	1501	23809	3137	12261	14883	1748	28478	1183	14733
951	Ba	Bacteria	2157	Archaea	Ba295	Halorubrum terrestre JCM 10247	3324	4002	44418	4421	63196	3078	31112	6171	23691	1130	1341	1805	18489	7320	77780	2415	3811	2684	16721	12771	66981	5984	48981	7282	23978	1184	15986	2717	30360	1630	1197	3144	3064	49242	1324	23633	3106	12713	15009	1806	28723	1246	15422
952	Ba	Bacteria	2157	Archaea	Ba296	Halorubrum trapanicum	2978	2928	41785	3367	58883	2383	29299	5109	22205	943	1208	1473	17007	6001	74001	2060	3771	2025	15311	11580	64421	4671	46190	6013	22255	908	14738	2177	27891	1432	1328	2709	2289	45369	1099	22083	2660	12170	13875	1366	27081	894	14627
953	Ba	Bacteria	2157	Archaea	Ba297	Halorubrum tropicale	3588	4938	48401	5291	64906	3727	32952	6545	25433	1314	1586	2367	19534	8683	81301	2788	4170	3371	18250	14325	69720	6682	51524	7294	25239	1602	16972	3343	31584	1961	1514	3577	3837	51421	1881	25254	3642	13852	15918	2351	30376	1623	16048
954	Ba	Bacteria	2157	Archaea	Ba298	Halorubrum vacuolatum	3298	6455	40910	10201	50307	9504	19802	10881	24344	2316	2103	3890	18910	24253	58832	4776	2322	5208	16753	24932	61261	11424	37406	12115	22987	4481	15933	4728	38328	2885	2475	7476	8409	47116	2208	18530	7830	11481	16712	5865	26664	2191	14248
955	Ba	Bacteria	2157	Archaea	Ba299	Halorubrum xinjiangense	3114	3629	44017	3989	62067	2747	30366	5643	22787	967	1250	1711	17923	7234	75698	2348	3719	2415	15426	12566	64940	5474	47929	6739	23340	1147	15514	2386	29164	1747	1756	3012	2919	47321	1441	22133	3306	11863	14346	1914	27766	1111	15012
956	Ba	Bacteria	2157	Archaea	Ba300	Halorussus amylolyticus	3778	5400	43646	7399	59770	3717	27592	14262	20384	2146	1698	4318	21598	8047	82609	2806	4316	5170	19772	32025	61933	11307	48985	12638	18138	1680	18942	8343	28504	2989	1126	4835	4461	57431	1908	22868	6110	15099	18782	3411	33510	1532	19834
957	Ba	Bacteria	2157	Archaea	Ba301	Halorussus litoreus	3681	6173	45780	8078	57126	3670	29405	9593	23644	1648	1903	2995	22598	8629	81238	2439	4776	3636	23332	22271	71183	9271	51870	9442	20214	2011	18449	3757	30906	2092	855	3856	3405	51264	2018	31007	3777	16132	18229	2033	33425	1627	17781
958	Ba	Bacteria	2157	Archaea	Ba302	Halorussus rarus	4279	4139	64338	5599	68364	2910	33115	7524	38045	1336	2537	2302	26564	6547	98857	1498	6639	2704	27230	17259	89401	7979	67572	7957	25881	1337	21625	3385	34657	2575	885	2730	2644	59033	1572	41838	2782	19845	21213	1428	40145	1293	23684
959	Ba	Bacteria	2157	Archaea	Ba303	Halorussus ruber	4239	6546	55780	8219	54041	3549	31572	13471	23617	2507	1996	3946	26402	7150	87190	2522	5565	6774	23719	30202	78774	11324	56218	12047	20566	1938	20109	9288	31347	2550	1588	6960	4310	55943	2451	32930	7295	19243	20588	2970	37561	1994	22608
960	Ba	Bacteria	2157	Archaea	Ba304	Halorussus salinus	4629	7048	60436	8111	70414	4589	38029	14326	27986	2222	1826	3976	29372	8501	103647	3786	5246	8452	24622	32170	85376	13544	63091	13259	23568	2288	22300	8395	31400	4273	1806	9894	4618	62698	3207	34829	7633	19500	22116	3302	41413	1954	24465
961	Ba	Bacteria	2157	Archaea	Ba305	Halosimplex carlsbadense 2-9-1	4529	6297	73700	7067	66152	5068	41740	9437	31087	1689	2380	2691	26304	10578	106929	3628	5555	3436	27702	26299	84089	12030	68104	9335	30389	1936	23248	2522	40589	2074	963	4517	3002	57816	2135	45007	5347	15103	21780	2905	39764	1929	25333
962	Ba	Bacteria	2157	Archaea	Ba306	Halosimplex litoreum	4018	5208	67955	6239	61011	4921	37767	8954	27692	1293	1880	1592	22664	7952	97697	3227	4702	2287	23599	22505	75782	12001	60808	8134	26923	1254	20815	1268	35200	1504	592	4046	1711	52605	1655	41600	4337	12678	19026	2148	36091	1272	22837
963	Ba	Bacteria	2157	Archaea	Ba307	Halosimplex pelagicum	5094	7372	79000	8491	71080	5561	44952	10148	35010	2209	2736	3808	30061	14083	116413	3956	6563	4995	30889	29517	96044	12522	73545	10400	33523	2658	25731	3789	45427	2617	1546	4734	4223	63351	2740	48830	6858	18303	23873	3407	43528	2413	27490
964	Ba	Bacteria	2157	Archaea	Ba308	Halosimplex rubrum	4371	5493	71735	6014	63460	4579	40942	8685	30512	1709	2028	2847	25188	10481	103329	3437	5495	3403	26236	24130	83444	10574	65791	8334	28670	1962	22456	2692	38653	1999	1104	4013	2929	55299	1988	43258	5330	15034	20693	2870	38007	1651	24572
965	Ba	Bacteria	2157	Archaea	Ba309	Halostagnicola kamekurae	4009	8673	40108	11704	50930	5730	23551	17362	19610	2943	2201	4924	22971	22051	68274	4826	3768	6059	22531	34642	66142	12461	43706	15449	19281	3002	18946	7554	41173	3251	2422	6673	7063	55133	3255	23575	9191	12329	19634	6397	30622	2400	15297
966	Ba	Bacteria	2157	Archaea	Ba310	Halostagnicola larsenii XH-48	3963	9109	40276	13914	49215	5823	22775	17474	18899	2730	2023	5259	24161	25521	68489	4973	3616	6943	23050	40240	64631	13752	43939	17514	19479	2885	19841	8417	43577	3070	2550	7329	7522	55630	3190	22984	9858	11653	20596	7153	31040	2449	15697
967	Ba	Bacteria	2157	Archaea	Ba311	Halostella litorea	3858	3632	58342	5591	62119	3278	34056	4668	31407	858	1796	1611	23058	6494	90725	2971	4864	2648	22106	18595	73146	5365	59356	5015	27943	1345	19687	1943	31753	3030	737	3064	3115	47146	1512	39255	3844	15290	18808	2271	32481	1045	18319
968	Ba	Bacteria	2157	Archaea	Ba312	Halostella pelagica	3848	9373	42048	11282	50833	6734	26882	10561	22210	2506	2383	2970	25575	13867	82953	3527	4308	4923	23635	33183	60887	13608	43967	13158	21739	3009	18481	3679	35213	5229	2159	4976	6059	46755	3741	29413	8283	12910	19305	4344	31589	2484	15010
969	Ba	Bacteria	2157	Archaea	Ba313	Halostella salina	3793	4865	53600	7819	57821	4386	31685	6291	28946	1274	1966	2017	23360	8829	89296	3241	4531	2583	23082	20351	71232	7854	54217	7000	25859	2096	19345	2332	33491	2499	948	2835	3709	46078	1771	38528	4267	14749	18298	2796	32081	1360	17171
970	Ba	Bacteria	2157	Archaea	Ba314	Haloterrigena daqingensis	3669	8780	39802	14786	43360	6616	22624	18545	13230	2252	1421	4689	21141	20897	73107	5084	2970	7834	19747	38085	64040	14616	41689	14304	15972	2195	20395	9034	38395	1674	2682	8194	5601	57656	2317	18377	8420	10788	18839	5631	29795	2166	15245
971	Ba	Bacteria	2157	Archaea	Ba315	Haloterrigena hispanica	4081	12759	43745	19645	42375	9514	26315	15039	20689	2377	1736	5668	22554	26271	69666	6032	3297	7931	24343	34555	63750	15540	44136	12503	18130	4822	19096	8697	42104	2095	2780	7241	9432	52943	3453	26922	10076	13006	19848	7552	29345	3911	15644
972	Ba	Bacteria	2157	Archaea	Ba316	Haloterrigena jeotgali A29	4161	6384	57139	9931	53614	5561	28397	11379	28808	1549	1513	3118	23204	19080	82183	5414	3505	5037	22501	28369	74912	11270	52392	9806	23960	3079	19253	4466	43337	1596	1618	5808	4797	55453	2300	32696	6894	13806	19427	4613	31789	1631	20025
973	Ba	Bacteria	2157	Archaea	Ba317	Haloterrigena limicola JCM 13563	3483	9660	39310	15552	37623	6948	22943	11515	17247	1695	1233	3944	19018	20287	61418	4925	2486	5592	20278	27763	55335	12318	39885	9649	15552	3464	16118	6139	36396	1429	2038	5745	6606	45891	2372	23552	7865	10358	16953	5964	24807	2679	13817
974	Ba	Bacteria	2157	Archaea	Ba318	Haloterrigena longa	3474	6167	45108	10321	45283	5368	23158	12271	22231	1453	1629	2717	19704	17868	67279	4735	2867	4080	19903	26592	62487	11392	42058	10882	20531	2117	17619	4017	38148	1343	1181	5444	3638	51109	1671	25155	6280	10561	17086	3874	27980	1415	17683
975	Ba	Bacteria	2157	Archaea	Ba319	Haloterrigena saccharevitans	3930	5582	54117	7886	52752	4671	27973	11700	27512	1514	1650	2813	21393	16012	78527	4806	3513	4053	20749	26047	71144	10251	50486	10084	22125	2346	18371	4118	40510	1569	1562	5213	3979	52618	2044	31221	6332	12515	18403	4218	30142	1428	19193
976	Ba	Bacteria	2157	Archaea	Ba320	Haloterrigena salifodinae	4686	7565	63078	9055	64000	5398	35936	14987	28811	1935	2079	4125	28138	21310	93688	4720	5544	5239	27508	32986	89764	12208	62888	13971	23975	2488	23551	5975	50721	1755	2042	5877	5226	66494	2946	37117	6670	16449	23355	4594	39204	2192	22030
977	Ba	Bacteria	2157	Archaea	Ba321	Haloterrigena salina JCM 13891	4525	6363	63859	7343	64971	4915	36312	15107	29631	1959	1991	3453	27231	19649	94386	4641	5318	4623	26406	31584	90194	11200	62750	13230	23900	2147	23036	5189	49390	1616	1997	5597	4174	65678	2410	37507	6120	15655	22394	3998	38797	1720	22397
978	Ba	Bacteria	2157	Archaea	Ba322	Haloterrigena thermotolerans DSM 11552	3867	5739	54576	9294	51580	5404	27076	11134	27554	1339	1459	2428	21818	17027	77980	5021	3225	4210	20875	26085	69825	10928	50354	9273	22972	2593	18338	3680	40966	1287	1512	5345	4055	52223	2094	31301	6206	12321	18472	4112	29989	1437	19240
979	Ba	Bacteria	2157	Archaea	Ba323	Haloterrigena turkmenica DSM 5511	5085	8227	66689	9565	69115	6165	38269	17069	30973	2258	2174	4589	30095	23916	101381	5455	5749	5531	29864	35618	98514	13618	66273	15535	25547	3085	25713	6499	54851	2068	2286	6113	5080	71936	3006	40134	7635	17316	25244	4856	42176	2173	23906
980	Ba	Bacteria	2157	Archaea	Ba324	Halovenus aranensis	3295	10114	36679	18557	33072	7795	20260	9827	17523	3258	2301	4194	19704	13776	66035	5247	2209	5779	24267	29363	56996	14177	37035	10950	16683	2950	16676	10048	27188	4034	2013	6338	6714	43751	3168	24811	8751	10205	17105	7049	25175	3009	12672
981	Ba	Bacteria	2157	Archaea	Ba325	Halovivax asiaticus JCM 14624	3132	6515	43260	9812	41071	5925	21741	11351	17022	1776	1690	3027	16179	16551	62713	3619	3245	3413	18125	25945	47510	11909	38181	10032	17591	1674	16787	4039	33176	1285	1210	4336	3886	45686	1771	22329	4851	9264	15128	3317	25189	1730	13484
982	Ba	Bacteria	2157	Archaea	Ba326	Halovivax ruber XH-70	3061	6359	42983	10204	40484	5986	21387	11059	16429	1778	1670	2866	16322	16391	63228	3665	3046	3282	18625	25992	48237	11871	37613	9943	17348	1616	16808	4035	33202	1332	1251	4185	3584	45419	1687	22563	4740	9305	15067	3172	25291	1755	13391
983	Ba	Bacteria	2157	Archaea	Ba327	Hyperthermus butylicus DSM 5456	1740	14290	11262	13272	7660	4504	6380	1506	4004	5993	14205	3119	6957	7847	11466	1794	2712	2314	7071	7652	27571	8227	16158	4827	6163	3049	5245	5247	6155	16946	2035	2757	8495	14940	13732	9713	4018	16825	9851	4157	8382	3900	6701
984	Ba	Bacteria	2157	Archaea	Ba328	Ignicoccus hospitalis KIN4/I	1463	5218	14313	2675	11902	531	2279	644	1483	2445	15709	1041	9283	2049	15514	1499	2659	2929	3116	8275	26298	2497	12453	4337	9885	459	5281	2176	3854	13477	4310	13530	2160	11563	3957	8148	4210	25100	8676	1796	12262	2832	9047
985	Ba	Bacteria	2157	Archaea	Ba329	Ignicoccus islandicus DSM 13165	1489	9170	6805	6549	6139	854	910	1372	569	8339	10502	5277	9315	9475	9490	2120	2214	5235	2047	18644	15318	8285	6330	9675	3888	2298	3735	7899	4828	17068	10547	8067	5514	7349	9692	3668	10779	20560	9248	3662	11116	5397	4509
986	Ba	Bacteria	2157	Archaea	Ba330	JCM 12091	1612	12022	17609	6223	10258	1111	1990	557	2645	5153	25065	1642	7318	6374	13829	916	2266	1012	6943	4573	31197	7377	16008	5740	13150	1975	5115	3687	4914	18115	1644	2485	7193	16755	9696	14058	3623	14957	10352	2675	10977	4873	9916
987	Ba	Bacteria	2157	Archaea	Ba331	JCM 15518	4314	24698	19245	34386	7464	5359	6148	3450	5351	18898	17764	29248	25183	37364	26832	7114	8121	8270	23751	67266	30897	17069	17603	35759	18408	11637	8841	37082	28198	29007	12615	8836	40969	20627	6391	28455	54825	27466	30621	30710	22632	19760	9868
988	Ba	Bacteria	2157	Archaea	Ba332	JCM 8558	1975	3366	20855	3838	13897	1254	5585	787	4030	4615	22169	2021	15318	7564	19084	683	2345	998	7858	9675	38060	7029	15790	9641	14262	1374	8004	3922	14472	17295	1990	2731	6715	29874	2054	15290	8052	25192	13677	4582	19248	1811	10063
989	Ba	Bacteria	2157	Archaea	Ba333	JCM 9184	2299	13875	5414	12242	3809	1253	464	677	329	13942	11650	13646	14348	17489	12829	2523	1798	7881	5597	23698	18661	12017	5814	20658	5375	5408	3150	15751	7020	29283	17164	9763	12843	5670	10965	5360	19833	25808	17303	13222	15696	10372	3545
990	Ba	Bacteria	2157	Archaea	Ba334	Metallosphaera cuprina Ar-4	1899	12171	6819	6778	5773	778	389	744	308	12566	12790	8252	14279	13986	11549	1921	1467	6498	5591	15076	21652	10509	4994	15035	7666	3490	3703	11529	8676	22852	14332	8549	10260	7066	10276	5859	15173	21007	13252	9904	12917	9475	3621
991	Ba	Bacteria	2157	Archaea	Ba335	Metallosphaera prunae	2333	10260	12525	10541	6560	953	726	800	595	11630	21663	9579	14965	15602	14712	2032	2019	5653	9651	15316	29423	11897	6830	18493	11294	4210	4977	13994	12361	20109	7974	8485	13955	13049	12894	11838	11133	28057	17058	10432	16384	7588	9161
992	Ba	Bacteria	2157	Archaea	Ba336	Metallosphaera tengchongensis	2194	12268	9258	8624	5556	872	485	750	607	11290	18409	8634	15122	13045	15445	1878	1981	6011	7774	16201	25348	11945	5708	14675	12052	3581	4732	12483	9696	20956	10901	9973	10897	10285	11617	9454	14095	25315	15335	10704	14925	8512	6163
993	Ba	Bacteria	2157	Archaea	Ba337	Metallosphaera yellowstonensis MK1	3126	12538	16006	9865	7299	2222	1105	1758	1533	13708	30326	9188	17755	14941	19676	3230	2334	7203	10612	17377	37331	14334	8616	20176	16237	4070	7506	10134	13399	24976	11683	13761	10140	19733	11402	16784	13224	32727	18659	9274	21977	10290	10828
994	Ba	Bacteria	2157	Archaea	Ba338	Methanimicrococcus blatticola	1607	7146	10313	10499	9622	3337	6437	1706	1334	4890	577	12002	10032	15897	13208	2567	3305	6810	5368	30417	5394	8246	15711	8458	2222	3645	3824	22448	12793	2485	7443	11386	9773	6452	382	5143	27180	6288	13086	11173	9409	2839	3815
995	Ba	Bacteria	2157	Archaea	Ba339	Methanobacterium aggregans	2225	9436	7503	22352	1413	3320	1038	1302	1034	8504	9516	14248	16040	24528	10936	4377	3162	4778	9964	33882	13611	15405	5195	20192	5073	6189	4915	15072	10763	25066	11525	5349	17383	9300	3957	9585	30226	16561	18275	13228	12948	7574	4744
996	Ba	Bacteria	2157	Archaea	Ba340	Methanobacterium arcticum	3274	17637	7105	27610	3592	3593	1287	2231	1411	13623	8195	35018	15067	36323	11779	6452	3746	10118	10696	51690	10386	18278	8333	26081	8470	9852	4636	35972	11470	35642	30218	7110	21703	5532	6341	9164	55673	13348	22978	27453	10359	12808	3727
997	Ba	Bacteria	2157	Archaea	Ba341	Methanobacterium bryantii	3298	17778	6994	27724	3706	3723	1288	2375	1494	13800	8277	35066	15571	37177	11902	6788	3841	10611	10607	52289	10580	18610	8350	26237	8651	10202	4639	36166	11719	35806	30813	7235	21801	5525	6336	9128	57698	13571	23300	28061	10528	13023	3772
998	Ba	Bacteria	2157	Archaea	Ba342	Methanobacterium congolense	2311	9793	7968	22977	1687	3593	1146	1350	1079	8976	9889	14243	16935	25155	11876	4737	3176	5105	10308	33762	15380	15975	5460	20925	5006	6149	5394	14873	12129	25643	11447	6056	17623	10442	4069	10215	30313	18352	19067	13181	14273	7767	4751
999	Ba	Bacteria	2157	Archaea	Ba343	Methanobacterium formicicum	2366	10121	18640	11872	2575	4840	2676	3037	5120	6521	5378	16666	15324	25654	11913	4816	2931	7027	14399	37917	11975	15895	5819	19031	7820	6396	6258	20330	14830	20178	15514	6462	9219	8130	5883	20503	32624	13355	18660	13854	13351	6523	10424
1000	Ba	Bacteria	2157	Archaea	Ba344	Methanobacterium lacus	2513	11441	7714	22203	1599	2585	531	1668	799	10956	7404	22182	18567	29232	10395	5570	2402	10162	7504	40292	8922	16423	4894	23806	4318	7684	4344	24012	12468	26519	17575	9271	14649	7967	7405	7629	37518	15454	19577	17811	11543	7947	4295
1001	Ba	Bacteria	2157	Archaea	Ba345	Methanobacterium paludis	2397	11384	7547	21141	2238	3144	1014	1641	1115	9800	7413	18786	15273	25996	11365	4898	3185	7114	8347	35600	11631	15969	5720	20228	5526	6693	4558	19623	10508	27346	16296	6881	17435	6740	4447	7560	38992	13063	18408	16793	10804	8579	3992
1002	Ba	Bacteria	2157	Archaea	Ba346	Methanobacterium petrolearium	2323	12406	12384	15386	1800	4748	1952	2847	2354	8379	5359	19712	14215	28894	9879	5434	2645	9404	10661	39217	9988	16539	5227	19865	6349	8215	4526	22444	14257	21465	18141	7985	12143	6214	5982	13552	37441	10977	18927	15876	12090	9144	6743
1003	Ba	Bacteria	2157	Archaea	Ba347	Methanobacterium subterraneum	2387	11193	14820	13952	2057	5023	2151	3116	3976	7623	5886	18431	14460	27966	10730	4923	2916	8338	12486	38645	12036	16292	5215	18693	7939	7487	5570	21718	14930	20480	16484	7113	10297	7608	7040	16361	34717	13074	19185	13969	13615	7726	8306
1004	Ba	Bacteria	2157	Archaea	Ba348	Methanobacterium veterum	3229	17565	7063	27412	3574	3560	1275	2206	1405	13501	8146	34649	14981	36079	11707	6396	3717	9992	10643	51332	10315	18227	8289	25913	8419	9770	4607	35646	11372	35321	29940	7055	21566	5504	6262	9094	55205	13289	22805	27194	10290	12714	3685
1005	Ba	Bacteria	2157	Archaea	Ba349	Methanobrevibacter boviskoreani JH1	1743	10695	2295	14327	1195	2789	204	376	148	10187	3987	27615	8722	29563	6697	5791	820	8061	3908	26763	10454	17102	2044	13277	1779	6892	1571	27357	7322	14691	22666	5231	11177	1130	4129	1197	32273	9625	12038	15790	6065	8278	1041
1006	Ba	Bacteria	2157	Archaea	Ba350	Methanobrevibacter curvatus	2005	15566	2380	11909	663	2217	353	1045	158	11212	2041	43216	10261	28597	5842	4561	824	10445	1929	34319	6227	15997	2584	18170	2833	7351	1833	36455	4835	20721	31737	5775	10754	1090	4492	692	48309	7503	11151	23564	4067	8642	648
1007	Ba	Bacteria	2157	Archaea	Ba351	Methanobrevibacter cuticularis	2120	19330	1864	11893	781	2023	273	1410	233	11469	2506	42151	11067	31124	4542	5296	896	10257	2236	34801	6007	16852	2565	19252	3717	7515	1531	30984	7390	25060	25944	6148	10604	1890	5574	1169	44361	7948	13050	19833	6509	8710	905
1008	Ba	Bacteria	2157	Archaea	Ba352	Methanobrevibacter filiformis	1985	17946	1340	14142	1041	2130	284	1472	264	11024	2415	50701	11374	31277	5227	4829	872	10468	2268	34305	6371	19251	2097	19969	3503	7730	1922	34899	5987	25347	28377	5222	12655	1451	4920	1026	45064	8079	11894	21127	6313	8293	703
1009	Ba	Bacteria	2157	Archaea	Ba353	Methanobrevibacter gottschalkii DSM 11977	1835	13036	1783	15764	1355	2788	378	506	201	10564	2613	29062	7053	29264	5382	5614	1603	9595	2877	33622	5133	15293	2726	14725	2552	6857	2022	33693	6605	12992	25380	6739	9367	1376	2677	1599	38508	5011	13215	17524	6272	7068	1041
1010	Ba	Bacteria	2157	Archaea	Ba354	Methanobrevibacter millerae	2340	13986	9751	20679	3797	3401	1526	966	498	11583	7000	32699	23227	33114	21258	5323	4691	7721	9423	46137	11683	16082	11284	22711	2660	7239	4877	34702	19507	19641	21786	12833	14282	4587	3227	10380	36743	18445	17954	19428	16551	10275	2244
1011	Ba	Bacteria	2157	Archaea	Ba355	Methanobrevibacter olleyae	1842	16162	1021	15182	511	2455	302	426	101	12231	2484	29977	5987	30729	4641	5684	919	9854	1695	35193	6546	15927	2738	14487	2200	6710	1626	32070	6122	14995	29553	3545	11291	1036	3695	566	38454	7358	12300	18534	5200	8311	669
1012	Ba	Bacteria	2157	Archaea	Ba356	Methanobrevibacter oralis	1975	16294	1368	13645	837	2770	338	917	173	10946	2322	36840	7011	31710	4431	6301	1050	11436	1509	34622	5143	15943	1997	16083	2600	7640	1682	37771	5089	16864	31915	4502	9684	931	3718	590	45346	5621	12835	21689	4219	7631	789
1013	Ba	Bacteria	2157	Archaea	Ba357	Methanobrevibacter ruminantium M1	2186	16571	5546	21813	1378	2628	937	855	233	13486	5989	33625	16825	34028	18461	4979	3940	10808	5260	41119	15904	13166	8726	24432	3219	7905	3133	30370	16458	21488	21017	13027	17293	3885	6546	3165	30273	24924	16469	19818	13313	11435	714
1014	Ba	Bacteria	2157	Archaea	Ba358	Methanobrevibacter smithii ATCC 35061	1739	15692	2236	14396	715	2507	392	396	165	10039	2855	28156	8859	27386	8168	5415	1746	7838	4988	33959	4493	14470	2941	16806	2081	6515	2151	29780	6453	15033	24089	7551	9224	952	2225	3216	38524	5263	12498	17484	5903	8277	786
1015	Ba	Bacteria	2157	Archaea	Ba359	Methanobrevibacter thaueri	2110	11590	7090	18760	3739	3273	1086	659	291	9980	6215	24562	17491	26999	18174	4892	3541	9073	6265	34714	12990	14996	7514	18980	2810	6410	4183	27347	17167	15758	15948	13201	10968	4053	3914	7795	31679	17160	15848	14692	14410	8734	1363
1016	Ba	Bacteria	2157	Archaea	Ba360	Methanobrevibacter woesei	1577	14064	989	12311	391	2375	231	162	72	9671	2362	21934	6060	25402	5017	4957	985	7361	2616	31757	4888	13056	1524	13480	1693	5895	1465	27469	5106	11300	23663	3512	9235	985	2615	638	32024	4586	10956	15107	4855	7596	434
1017	Ba	Bacteria	2157	Archaea	Ba361	Methanobrevibacter wolinii SH	1706	11925	261	15239	238	2919	84	284	66	10647	1777	33674	4355	30304	2509	6182	335	9826	1007	31863	3247	17541	616	13224	992	7241	925	32505	3153	15014	28101	1520	12244	617	1773	148	41060	3271	11458	17817	3960	8371	217
1018	Ba	Bacteria	2157	Archaea	Ba362	Methanocaldococcus bathoardescens	1642	11840	2123	10797	1099	132	33	176	44	13801	3889	18112	6614	21758	3997	4440	1909	4465	2316	26764	14114	6240	1741	16735	5182	4874	2004	23845	4349	21409	25799	8011	4483	1387	3791	833	36156	12763	10356	15995	3967	4067	448
1019	Ba	Bacteria	2157	Archaea	Ba363	Methanocaldococcus fervens AG86	1593	11319	2703	10133	1502	155	33	173	72	11331	5643	15819	7076	20714	4168	3879	2056	4123	2434	24441	14698	5969	1925	15915	5314	4491	2061	20958	4482	19875	22538	9479	4077	1518	3377	1103	33406	12827	10150	15007	3631	4180	580
1020	Ba	Bacteria	2157	Archaea	Ba364	Methanocaldococcus infernus ME	1446	13659	3621	4319	119	37	11	21	8	11580	5834	13685	5435	15497	4878	4168	1096	2942	2142	17910	19670	3907	2982	14059	4967	4302	1476	16641	5620	18929	22878	4569	5841	2769	4978	750	22190	20585	8078	13132	3921	5701	844
1021	Ba	Bacteria	2157	Archaea	Ba365	Methanocaldococcus jannaschii DSM 2661	1823	12133	2710	11213	1182	169	45	214	66	13914	4993	18770	7766	22726	4835	4471	2081	4739	2672	26009	17247	6466	2168	17873	5111	5175	2048	24495	5402	22915	26363	9342	4779	1685	4377	1182	36816	15498	11181	16932	4398	4268	672
1022	Ba	Bacteria	2157	Archaea	Ba366	Methanocaldococcus villosus KIN24-T80	1357	12836	1449	7097	206	45	23	67	22	11964	3685	17114	3325	19170	2078	4396	814	3273	1590	22668	10282	6444	829	12891	4027	4631	1036	17259	2530	22994	23339	4312	4361	996	3904	725	31861	10047	8212	13638	2336	5338	535
1023	Ba	Bacteria	2157	Archaea	Ba367	Methanocaldococcus vulcanius M7	1710	7591	2767	13384	2210	337	86	810	192	12872	4369	17311	8916	21971	4804	4357	2127	4671	2709	26005	14961	5331	1821	19323	4765	4882	2423	20028	7302	23452	22456	7741	6351	2615	5035	1815	38107	12484	10779	16161	4169	4374	1491
1024	Ba	Bacteria	2157	Archaea	Ba368	Methanocella arvoryzae MRE50	3069	11450	30424	15523	18812	2712	7908	2115	13684	6865	14184	7353	22706	15710	33513	2569	8722	2402	21141	20888	33991	6947	39891	9787	11688	3966	11360	9451	42318	11360	4650	3959	7276	21666	3570	40259	17508	32017	25840	7598	24452	6828	12528
1025	Ba	Bacteria	2157	Archaea	Ba369	Methanocella conradii HZ254	2477	8031	25072	9837	18239	2630	6790	1739	5054	3783	19024	8853	14939	15281	22979	2403	6718	3001	12349	11655	33760	3781	31916	7534	12654	4924	6850	8341	19311	22276	5805	6047	11366	15128	6468	20133	12354	29809	22182	9232	16487	5961	9328
1026	Ba	Bacteria	2157	Archaea	Ba370	Methanocella paludicola SANAE	2988	7083	33688	8543	22885	3857	9909	1982	11532	3320	13643	9358	20812	15859	32969	2365	8247	2712	17179	14909	37565	5305	41474	7584	12757	5004	9532	7982	37594	13806	6460	4489	9263	21537	3997	31569	14484	37284	26405	7262	24306	4901	14515
1027	Ba	Bacteria	2157	Archaea	Ba371	Methanococcoides burtonii DSM 6242	2507	13658	6762	23097	4337	5589	2875	2555	1854	8916	8359	20497	12292	31961	12953	5621	3179	6609	11138	33631	18440	18263	8792	16292	6736	9141	4893	19717	20317	20140	7340	8785	23354	8453	4320	11334	26437	20145	21365	14191	14518	9532	3506
1028	Ba	Bacteria	2157	Archaea	Ba372	Methanococcoides methylutens	2416	13373	7868	24787	3618	5397	3411	1789	1740	7321	9629	16890	13438	29671	15205	4954	3658	4495	12559	32951	21106	18089	9996	16893	6085	7918	5234	16749	23285	17669	5864	6602	23657	8731	3515	14485	21781	21288	21320	12327	15783	9948	3558
1029	Ba	Bacteria	2157	Archaea	Ba373	Methanococcoides vulcani	2224	11871	7748	23061	3709	5210	3388	1685	1762	6637	9527	14321	12905	26888	14625	4588	3547	3849	11879	29373	20124	16971	9491	15154	6010	7498	4964	14263	22486	15957	4920	5919	21268	7967	3159	14351	19484	19875	19589	10538	14578	8890	3487
1030	Ba	Bacteria	2157	Archaea	Ba374	Methanococcus aeolicus Nankai-3	1494	5943	4074	12196	1186	243	76	999	418	8217	2997	25009	5618	19216	5185	4257	1911	5560	2203	26005	6530	6541	2856	15084	4517	5215	1764	19280	3231	24508	20031	6882	5429	1462	3084	979	36447	5375	11402	13283	2673	3807	1949
1031	Ba	Bacteria	2157	Archaea	Ba375	Methanococcus maripaludis	1867	7387	1881	18310	2308	878	289	1447	662	9058	3566	19712	10634	20782	8566	4289	2754	4943	4859	38361	3742	8577	4315	18261	3826	3332	4362	25204	8694	15242	20014	5742	13147	3567	2652	2107	40628	5171	13406	17270	4833	6045	1528
1032	Ba	Bacteria	2157	Archaea	Ba376	Methanococcus vannielii SB	1696	5935	1906	16070	1726	1195	203	1511	973	7642	4170	21209	8167	18332	7156	4391	1999	5731	3276	34760	4004	7979	4235	14902	4982	4590	2917	26205	4983	17348	21670	3989	12978	1770	3828	1111	39057	7123	12032	18553	2856	5513	1722
1033	Ba	Bacteria	2157	Archaea	Ba377	Methanococcus voltae A3	1678	9708	1990	13203	1953	1485	118	1318	317	8774	2752	27710	9391	20819	8154	4945	1810	8306	2132	34144	4768	14152	4151	9925	3021	3755	3532	21550	6387	20117	27317	7100	6583	1616	2200	532	40471	6112	12795	14126	4534	6792	1498
1034	Ba	Bacteria	2157	Archaea	Ba378	Methanocorpusculum bavaricum DSM 4179	1690	5845	13099	13261	10912	4175	4943	1445	6644	4605	2607	7332	9037	15064	11635	3237	4232	1601	10794	16959	15960	6974	12121	11605	7581	4886	4299	5885	26133	4146	2303	2465	12723	13188	670	13971	17099	9962	13895	8573	10393	3403	4897
1035	Ba	Bacteria	2157	Archaea	Ba379	Methanocorpusculum labreanum Z	1776	6101	13648	14943	9485	4542	4780	1827	5896	4921	2337	8685	9750	16254	12334	3375	4459	1980	11010	19302	15478	8163	11733	12986	7293	4773	4679	9298	25167	4924	2919	3019	14154	13691	986	12983	18598	9943	14757	8744	11643	3253	5207
1036	Ba	Bacteria	2157	Archaea	Ba380	Methanoculleus bourgensis MS2	2576	6360	28506	13288	26027	3950	10778	2317	23369	3273	9384	3720	16623	16192	27027	2206	7454	1733	16935	13413	38700	8350	22568	8062	24228	4093	10357	4693	38014	4745	1374	2074	9886	37554	1026	18625	7782	17258	17716	7267	19152	4271	12260
1037	Ba	Bacteria	2157	Archaea	Ba381	Methanoculleus horonobensis	2414	4321	29001	10415	28047	3505	11489	2342	23155	3085	6121	2930	16135	13041	26862	1450	7639	1384	15209	13556	37133	6033	24316	8408	20907	3203	10462	3629	36323	3796	1171	1800	7209	39248	818	16255	7113	16211	16935	4646	20997	2417	12281
1038	Ba	Bacteria	2157	Archaea	Ba382	Methanoculleus hydrogenitrophicus	2418	4090	29185	9832	28327	3276	11891	2267	23491	2757	6063	2714	16070	11697	27467	1419	7519	1464	15093	12093	37905	5712	23954	7158	21183	2922	10431	3429	36557	3381	1230	1881	7020	38762	815	15880	6844	16905	16632	4732	20451	2215	12146
1039	Ba	Bacteria	2157	Archaea	Ba383	Methanoculleus marisnigri JR1	2428	4091	29262	9970	28366	3230	11321	2077	23416	2851	6313	2908	16061	12560	27735	1396	7698	1440	14930	14129	36393	5993	24429	8003	21293	3042	10636	3758	35709	3835	1239	1859	7235	38778	760	16791	7614	15813	16924	4781	20834	2412	12402
1040	Ba	Bacteria	2157	Archaea	Ba384	Methanoculleus sediminis	2427	4030	30234	10030	29211	3334	11834	2018	24069	2930	6424	2874	16250	12457	27973	1350	7954	1321	14898	14117	36480	5777	25423	8369	21392	3093	10611	3687	36261	3874	1172	1721	7258	39256	759	17223	7379	16021	17094	4802	21451	2260	12676
1041	Ba	Bacteria	2157	Archaea	Ba385	Methanoculleus taiwanensis	2651	6990	29289	16342	26132	4840	11663	2935	23742	3776	6336	5489	16727	18795	26182	2079	8103	1478	18911	16699	38759	9784	25886	11770	19721	4531	10805	6370	41041	5436	1450	1573	10250	41489	999	19869	9436	17336	19323	7028	21993	3582	11746
1042	Ba	Bacteria	2157	Archaea	Ba386	Methanoculleus thermophilus	2200	5818	24031	12669	20303	3844	9563	3236	18700	3361	5668	4058	13420	15434	20115	1799	6347	1822	13919	11592	33947	7630	18154	8809	17835	3854	8419	5671	33599	4156	1362	2230	10876	31502	1231	13549	7154	15304	15578	6586	16001	3276	10226
1043	Ba	Bacteria	2157	Archaea	Ba387	Methanofervidicoccus abyssi	1241	5421	3714	7203	955	396	71	233	205	9612	7940	9274	6883	15655	3981	4371	647	1776	3542	14513	15634	8025	1403	10782	4628	3715	1857	8648	5581	21790	10125	5293	6029	3809	5031	3004	16577	16285	8476	8200	4383	6067	1950
1044	Ba	Bacteria	2157	Archaea	Ba388	Methanofollis ethanolicus	2627	4189	37105	12771	24500	4144	11146	1572	14495	3877	12514	5345	15302	9885	34010	2399	8192	1594	16265	15734	35940	8350	30082	7681	20240	4527	10289	4575	38005	3414	983	2052	9572	38688	656	18941	9614	19571	18891	6601	21515	5043	13523
1045	Ba	Bacteria	2157	Archaea	Ba389	Methanofollis liminatans DSM 4140	2421	3762	37393	11367	23227	3299	12623	1738	16219	3489	9643	4173	15079	12119	28302	1838	8151	1326	16327	14659	35300	6603	28048	7502	21282	4283	9571	4466	38858	3179	1061	1851	8275	35012	593	20456	10122	15515	17907	7126	19161	3834	11604
1046	Ba	Bacteria	2157	Archaea	Ba390	Methanofollis tationis	2274	3777	33687	10330	21096	3128	11991	1938	15628	3432	8881	3532	13049	10843	25021	1514	7590	1126	14924	13266	32205	5889	24871	6724	19257	4134	8637	3810	35405	2489	835	1585	7704	31437	404	18737	9142	14572	16606	6584	17061	3484	10407
1047	Ba	Bacteria	2157	Archaea	Ba391	Methanogenium cariaci JCM 10550	3368	7477	16340	21631	11833	7363	7998	5767	15686	8173	7313	12462	12469	21500	17415	6394	9503	5584	15683	23057	19166	13566	16322	15540	18455	9740	8379	15370	22600	8654	3817	6849	11630	16572	2380	19167	15947	12564	19760	12454	12512	7790	14359
1048	Ba	Bacteria	2157	Archaea	Ba392	Methanohalobium evestigatum Z-7303	2360	11479	5342	18630	2936	4262	1736	2093	1522	11667	5367	25388	15223	32022	12117	5540	2379	7893	11496	41001	9096	20399	4534	16133	4814	9236	3395	20037	12036	25642	11797	8137	17886	4738	4384	10985	40905	9155	17104	17785	8627	8529	3907
1049	Ba	Bacteria	2157	Archaea	Ba393	Methanohalophilus euhalobius	2028	9394	10251	16706	3035	4678	3382	1492	2618	6460	7686	16858	8586	24594	10246	4855	2907	5624	10519	31751	11623	13799	8073	12737	5995	7668	3692	16986	13205	15358	5263	6117	14899	6427	2675	14439	25114	12020	16552	12271	9418	7309	5852
1050	Ba	Bacteria	2157	Archaea	Ba394	Methanohalophilus halophilus	2011	9977	10985	18012	3074	4758	3530	1379	2569	6098	7893	17580	9373	25917	11129	4706	2936	5527	10989	33843	11808	14929	9001	13597	6269	7789	3736	17630	13921	16355	5134	6419	16161	6818	2772	15144	24902	11896	17299	12671	9998	7843	6351
1051	Ba	Bacteria	2157	Archaea	Ba395	Methanohalophilus levihalophilus	2185	12001	8619	20885	3946	4807	3482	1788	2492	6270	7793	15300	11186	26433	12141	4094	3419	4962	10830	36108	13355	14115	8579	16273	6487	6900	4754	23112	14304	12257	5179	6762	20496	8676	3149	12043	24254	13714	17629	13691	11536	8065	4227
1052	Ba	Bacteria	2157	Archaea	Ba396	Methanohalophilus mahii DSM 5219	1985	9881	10873	17805	3189	4841	3471	1357	2549	6175	7876	17145	9093	25525	11045	4795	2928	5300	10964	33122	11934	15079	8700	13418	6190	7711	3740	17048	13908	16044	4857	6124	15843	6709	2711	15087	24153	11858	17153	12328	9890	7669	6222
1053	Ba	Bacteria	2157	Archaea	Ba397	Methanohalophilus portucalensis FDF-1	1998	9981	10524	17557	2936	4838	3448	1371	2475	6064	7528	17505	8879	25810	10654	4684	2768	5407	10707	33716	11637	14668	8507	13477	5954	7574	3641	17482	13554	16127	5114	6176	15900	6601	2705	14700	24687	11831	17136	12550	9796	7751	6015
1054	Ba	Bacteria	2157	Archaea	Ba398	Methanohalophilus profundi	1940	8624	9600	15218	2965	4221	3193	1534	2728	6195	7724	15022	8280	21820	9392	4716	3331	5564	10113	28472	10419	12593	7911	11763	6035	7138	3667	15326	12389	14096	4873	6556	13721	6004	2637	13724	22080	11432	15978	10945	8759	7015	5854
1055	Ba	Bacteria	2157	Archaea	Ba399	Methanolacinia paynteri	2743	7386	15031	21912	13809	3822	4079	1267	4450	9025	14493	15776	16654	26458	21698	3430	7437	2744	14558	31851	28535	11990	16109	21173	13672	6379	6163	16607	31330	19130	5401	3920	19612	20843	2251	17607	24071	22557	21615	13190	20781	7704	8489
1056	Ba	Bacteria	2157	Archaea	Ba400	Methanolacinia petrolearia DSM 11571	2784	7597	15236	22522	13766	3842	4016	1206	4425	9199	14459	16208	16956	26889	21932	3376	7685	2751	14762	32391	28649	12337	16495	21602	13988	6451	6186	17153	31812	19802	5596	3805	20248	20837	2378	17951	24214	22569	22141	13722	20942	7958	8655
1057	Ba	Bacteria	2157	Archaea	Ba401	Methanolinea mesophila	2492	3636	23223	13531	23172	4172	6750	1995	17794	3473	10831	7527	16109	14544	25426	2382	7033	2063	17549	19823	29186	7953	14917	15378	27202	5101	8773	7855	36467	7193	2199	2714	10254	30744	942	22529	12069	17282	19388	7252	22686	4752	15651
1058	Ba	Bacteria	2157	Archaea	Ba402	Methanolobus bombayensis	2817	17001	8804	30085	3215	6530	3270	1780	1388	13477	9775	26537	15889	39353	18182	6727	4040	6659	16078	47732	21687	23281	8942	23719	4755	10501	5841	26818	19613	26367	8346	7389	31561	9958	4494	16790	35424	22700	26122	18415	17675	13240	3585
1059	Ba	Bacteria	2157	Archaea	Ba403	Methanolobus profundi	2870	17185	9907	30224	4130	6889	3035	1547	1595	11651	12116	22110	17016	39067	20561	6435	3781	5042	17228	38567	29567	24349	10238	22294	6596	10189	6205	17010	27720	27963	6113	6840	29941	12685	4327	18498	24655	28024	27055	13227	22019	13347	3567
1060	Ba	Bacteria	2157	Archaea	Ba404	Methanolobus psychrotolerans	3004	15871	11121	29106	4431	6166	4026	1947	2789	10765	12188	24404	16773	36393	19019	6174	4697	6834	16227	42092	23345	21179	12318	21128	8048	10666	6097	23756	21473	28833	7909	8776	28843	10363	4738	19176	33521	23655	26257	18873	17761	12405	4987
1061	Ba	Bacteria	2157	Archaea	Ba405	Methanolobus tindarius DSM 2278	2905	17111	8884	31728	3148	6354	3383	1565	1351	12575	9701	26012	16441	38677	19104	6350	4245	5990	16767	48903	20626	22783	9755	24458	4879	9825	6321	30369	18526	25464	8529	7057	32015	10196	4423	16990	35325	21310	26831	19646	17132	12824	3192
1062	Ba	Bacteria	2157	Archaea	Ba406	Methanolobus vulcani	2789	16170	8757	29620	3356	6271	3352	1405	1231	12197	9407	23974	15485	35257	17881	6237	3825	5681	15942	41981	21135	21874	9425	22683	4391	9497	5823	24747	20538	24489	7214	6610	30490	9854	4356	16070	31666	22042	25494	16924	17283	12263	3036
1063	Ba	Bacteria	2157	Archaea	Ba407	Methanolobus zinderi	2598	11707	12658	23652	5409	5327	3883	1362	2442	10100	12207	17493	15240	30985	18554	5069	3793	3677	15892	35242	25997	18897	11146	19263	5849	8469	5642	15020	23120	22724	4677	4740	23022	11647	3104	21765	23377	23100	22626	13405	17692	9310	6866
1064	Ba	Bacteria	2157	Archaea	Ba408	Methanomassiliicoccus luminyensis B10	2573	5397	35889	4668	22777	1769	13688	1751	10618	3084	15805	4168	18340	10752	33722	889	8401	2307	16806	9729	41315	4220	30025	8251	20447	3822	9477	3341	32055	10106	1020	4606	5207	19385	2226	38339	5085	32665	23487	2267	25049	3315	15234
1065	Ba	Bacteria	2157	Archaea	Ba409	Methanomethylovorans hollandica DSM 15978	2576	16942	10597	22821	4148	4911	3681	1638	2641	10889	10267	20013	13250	30164	13680	5565	4067	7379	14827	34607	19135	17824	11386	17235	7021	10322	4915	17634	18929	26019	7818	8318	21204	8556	4899	18384	27819	20784	22659	14522	15542	11091	5671
1066	Ba	Bacteria	2157	Archaea	Ba410	Methanomicrobium mobile BP	1613	3462	11262	12983	13369	2954	6773	963	1557	6509	4289	8342	11454	14064	15633	2001	5504	1209	9410	14501	19022	8219	16193	10103	3024	3505	4539	10456	16584	11146	2614	1770	11408	14264	692	9321	14029	16870	13305	6124	12489	2087	6814
1067	Ba	Bacteria	2157	Archaea	Ba411	Methanonatronarchaeum thermophilum	1504	6259	4351	11118	1714	2164	563	2127	1139	8601	3189	6075	14704	13520	11555	2396	1817	10084	3501	26358	10037	9586	4506	12903	2924	3286	4400	6644	8725	21479	7142	5691	4997	4448	12288	2003	31287	5388	9439	6767	7894	3621	2485
1068	Ba	Bacteria	2157	Archaea	Ba412	Methanoplanus limicola DSM 2279	2993	11532	13528	30012	6672	4748	3162	902	4926	15401	13644	26661	14301	35108	19836	5132	6715	2406	16405	38589	31310	17642	15501	23534	10638	9192	5392	31308	19694	25756	10288	3045	27937	14717	3186	18031	35037	22124	22778	23489	13969	10492	5270
1069	Ba	Bacteria	2157	Archaea	Ba413	Methanopyrus kandleri AV19	1783	4704	17438	3235	16970	5697	8239	5409	11419	3020	8647	1265	8319	8199	21175	2389	4289	1658	5475	13174	37680	11197	9830	9067	10794	1962	7753	2358	17144	4751	2634	5181	2857	17833	4618	17931	4750	15603	9606	1174	13299	2813	9124
1070	Ba	Bacteria	2157	Archaea	Ba414	Methanoregula boonei 6A8	2467	6595	24010	22176	15158	3993	8311	1648	18700	2221	4724	8972	14857	20947	16981	2570	7162	2440	18527	19362	24115	9767	18864	10696	17740	5987	8304	12564	33971	5012	2491	2563	18375	23951	937	17809	16359	17525	17440	14020	13897	4266	11471
1071	Ba	Bacteria	2157	Archaea	Ba415	Methanoregula formicica SMSP	2811	7348	25410	21866	16711	4703	9993	1917	20809	2591	5741	9709	16682	20243	23260	2930	7862	2960	19847	20474	28838	9759	21597	11009	19260	6425	9553	11958	41049	4653	2917	3027	14966	29361	1015	21353	16382	23831	20572	10057	21597	4311	12348
1072	Ba	Bacteria	2157	Archaea	Ba416	Methanosaeta harundinacea 6Ac	2465	5975	36972	5445	20055	1365	5043	3098	16203	4932	20599	4308	15685	13890	28546	1289	6740	1989	13193	8877	50359	4504	23916	11314	26908	2862	8492	3486	31990	9044	2107	4033	5613	34331	3148	22062	6203	24137	18058	5229	21145	3686	18442
1073	Ba	Bacteria	2157	Archaea	Ba417	Methanosalsum zhilinae DSM 4017	1993	10821	6197	20532	2029	3617	2109	2016	1831	11797	7587	19581	8405	29606	8735	4672	2895	4178	12251	31600	13352	14142	6007	17408	4761	8899	3390	21091	12673	21122	5997	4725	17595	5232	4250	14754	24902	12978	17803	15653	7749	8715	3657
1074	Ba	Bacteria	2157	Archaea	Ba418	Methanosarcina acetivorans C2A	4780	25623	25185	35856	9973	5665	6868	4401	7932	18446	20466	31890	30744	41016	34225	8199	9597	9441	26551	77913	35021	17351	21036	38070	25061	12704	10698	37700	35522	29892	13125	10523	42412	25045	6420	34432	60588	32360	34040	34054	27072	19919	13792
1075	Ba	Bacteria	2157	Archaea	Ba419	Methanosarcina barkeri 227	3601	21786	14936	28249	6151	4914	4533	3827	4282	15494	12728	29581	20081	33421	20950	6826	6705	9133	18616	56601	23666	15147	13945	30742	13364	10656	6817	34567	21634	24619	12366	8972	35403	14941	6740	20999	51079	24173	25421	27870	16909	17332	7039
1076	Ba	Bacteria	2157	Archaea	Ba420	Methanosarcina flavescens	2767	17415	13158	22704	5452	3720	4303	2634	3876	13083	12157	20392	14649	26015	15889	4836	5564	5465	15374	42126	22930	11096	12009	22836	12547	8080	5470	26304	17968	19172	7890	5980	28491	13348	4617	17774	35690	18833	19666	20022	14427	13852	6674
1077	Ba	Bacteria	2157	Archaea	Ba421	Methanosarcina lacustris Z-7289	3343	18658	16841	27251	6009	4051	5008	3017	5458	13212	14739	23141	20335	27992	22782	6124	6699	6958	18799	54187	23230	12376	14214	26431	17472	9149	7804	28324	24725	21001	9640	7086	31945	17290	4368	23372	47222	23569	24695	24682	18000	14794	9090
1078	Ba	Bacteria	2157	Archaea	Ba422	Methanosarcina mazei Go1	3376	20307	15806	29080	6435	4333	5416	2122	4180	14631	17016	23947	20402	29078	24383	5677	7020	5329	20008	58273	24933	12826	14863	28532	17240	9187	7769	30490	22549	24791	9479	5983	35137	17405	3914	23728	47533	22336	25051	25446	18104	16950	8653
1079	Ba	Bacteria	2157	Archaea	Ba423	Methanosarcina siciliae T4/M	4182	22502	23278	32182	8818	5021	6213	3471	7307	15399	18360	28015	27958	35902	30909	6927	8593	7597	23287	69381	30431	15433	18923	34156	23226	10681	9423	33690	31941	26347	11475	9009	38587	22875	5452	30402	53801	28294	30428	29807	23800	17642	12796
1080	Ba	Bacteria	2157	Archaea	Ba424	Methanosarcina soligelidi	3331	19940	15595	28752	6393	4289	5342	2171	4105	14711	17004	23504	20129	28249	24062	5876	7042	5309	19920	57942	24577	12563	14612	28224	17185	9169	7668	29998	22304	24471	9490	5924	34566	17268	3881	23328	46764	21990	24948	24897	17788	16719	8578
1081	Ba	Bacteria	2157	Archaea	Ba425	Methanosarcina spelaei	4228	24536	15868	31344	6674	6140	4569	4370	4324	17894	13659	33505	23170	37853	23043	7786	7039	11032	20507	63263	26640	18054	14871	34662	14009	12177	7372	39648	22980	28275	14850	10353	38911	15690	7957	22550	57580	27062	27951	31584	18944	19972	7391
1082	Ba	Bacteria	2157	Archaea	Ba426	Methanosarcina thermophila TM-1	2672	17268	11954	22290	5231	3495	4143	2573	3582	12572	11121	19179	13514	24994	14522	4694	5243	4893	14562	40639	22080	10764	10901	21947	11782	7695	5109	25598	16836	18306	7247	5328	27453	12607	4190	16940	34297	18161	18706	18846	13655	13270	6405
1083	Ba	Bacteria	2157	Archaea	Ba427	Methanosarcina vacuolata Z-761	3637	22005	16136	28848	6538	5050	4880	3627	4386	15508	13358	30319	20796	33918	22334	6872	6764	9062	19339	59240	24976	14863	15089	30720	14560	10747	7150	35344	22597	24934	12623	8628	36464	15528	6508	22200	52495	24809	26112	28542	17500	17744	7515
1084	Ba	Bacteria	2157	Archaea	Ba428	Methanosphaera cuniculi	1631	6494	384	20830	157	5028	325	2224	213	7574	411	26954	11823	27861	5141	5337	636	14734	1829	33068	2339	8863	574	20189	595	6403	2550	17159	5018	31121	12902	667	13178	1922	12582	577	37834	3740	12313	12849	5267	5082	310
1085	Ba	Bacteria	2157	Archaea	Ba429	Methanosphaera stadtmanae	1537	8507	867	15909	127	2895	113	708	77	9883	1224	29319	7763	26353	3559	5497	278	10851	1920	30286	3186	12726	704	14912	834	6961	1408	22154	3467	25088	21730	2059	9391	1131	6334	570	34700	5599	11201	13174	4285	5662	678
1086	Ba	Bacteria	2157	Archaea	Ba430	Methanosphaerula palustris E1-9c	2782	8997	26961	16849	17081	4759	5454	4666	18663	5247	8008	10040	18023	22724	23093	4251	6205	3438	24604	18341	31747	12381	16649	14414	23578	8657	8142	8852	43429	4889	2427	4741	9065	29368	1581	30291	11129	20488	20648	9419	21161	5463	9358
1087	Ba	Bacteria	2157	Archaea	Ba431	Methanospirillum hungatei JF-1	3318	13781	17051	31718	7932	7965	3291	5948	16234	10665	8757	23712	13105	42397	16155	9060	4948	7628	24832	39169	29833	18648	10121	28184	17370	16294	5988	33111	35550	18214	9988	6018	28410	21419	3584	24044	31446	19886	26727	26165	14423	11879	9218
1088	Ba	Bacteria	2157	Archaea	Ba432	Methanospirillum lacunae	3356	17656	14906	34862	6249	8301	3808	5629	10563	11882	9891	28013	16218	45231	14916	9085	5024	10001	24859	39961	26514	21394	9668	32308	15199	14793	6648	36301	35102	20237	10660	6927	30321	22803	5914	20696	33673	20459	26703	26425	15354	13982	7581
1089	Ba	Bacteria	2157	Archaea	Ba433	Methanospirillum stamsii	3537	15050	14793	33976	6751	7731	2914	5344	14684	11905	8619	29503	14739	45706	16562	9647	4495	9901	23324	50797	23322	19975	8870	34721	14391	15641	6010	42066	31688	21297	14255	6812	32309	19164	4867	21412	41225	16843	27699	31203	13786	12500	8518
1090	Ba	Bacteria	2157	Archaea	Ba434	Methanothermobacter defluvii	1749	5540	13875	14308	3412	2370	1967	550	2313	6192	21396	5293	10994	15575	14672	2249	3842	541	8922	16304	25534	12515	8461	10183	8980	3951	5437	6000	11109	21759	2129	947	12654	17931	2250	11884	8747	14632	15085	5224	13185	4682	8215
1091	Ba	Bacteria	2157	Archaea	Ba435	Methanothermobacter tenebrarum	1574	6478	8287	11161	2952	1524	1257	1034	729	9198	7510	8956	8315	13849	9366	2642	2489	6241	2932	25347	9740	8774	6848	9959	5640	4735	3384	7057	10271	27276	9202	3833	8816	8074	9259	1946	26026	11691	11141	6103	10564	3579	4201
1092	Ba	Bacteria	2157	Archaea	Ba436	Methanothermobacter thermautotrophicus str. Delta H	1810	5630	13849	14644	3510	2459	1956	650	2577	6582	21341	5538	11416	15653	14553	2399	3942	844	9236	16326	25314	12622	8664	10876	9306	4255	5598	5968	11285	21827	2098	1201	12662	17968	2401	12101	8850	14524	15344	5157	13302	4891	8437
1093	Ba	Bacteria	2157	Archaea	Ba437	Methanothermococcus okinawensis IH1	1619	6954	3196	12622	947	299	83	690	225	9626	4210	25368	6613	21146	4201	4344	2055	4228	2933	25255	8322	8609	2676	14450	3768	5871	1632	18818	4068	25695	19340	7648	7286	2178	3378	1300	37600	9035	11602	14220	3087	5119	1502
1094	Ba	Bacteria	2157	Archaea	Ba438	Methanothermococcus thermolithotrophicus DSM 2095	1647	7084	3920	12403	1409	461	101	597	289	10282	4894	17401	9651	20529	6808	4764	1811	4516	3366	30540	8397	8913	2670	14527	5080	4856	2709	17801	5420	22524	17955	7422	7346	2693	4763	2361	35240	10726	11763	13490	4631	5710	1197
1095	Ba	Bacteria	2157	Archaea	Ba439	Methanothermus fervidus DSM 2088	1305	8204	1851	12086	727	1519	239	676	214	10320	2993	15074	3717	15819	3641	4259	806	4908	1367	23925	4813	9251	2510	11897	2089	5532	1008	15466	2967	20146	16995	5014	6713	1349	3283	832	33941	6950	8930	12007	2830	6392	838
1096	Ba	Bacteria	2157	Archaea	Ba440	Methanotorris formicicus Mc-S-70	1941	5542	2347	16427	2083	325	125	402	149	11572	7652	18684	9027	23149	4751	4831	2689	5222	2344	26720	16074	7949	2138	16259	7558	5490	2627	24042	6792	22356	20871	13022	6120	2623	4365	1225	36554	16085	12496	16621	5262	3955	1063
1097	Ba	Bacteria	2157	Archaea	Ba441	Methanotorris igneus Kol 5	1771	6657	2331	15626	2104	328	130	317	107	11812	6711	18003	8662	21713	5710	4659	2428	5152	2068	27220	15352	7644	2201	15594	6925	4938	2957	23106	6108	21718	20863	11421	5967	2449	3888	1136	37136	14209	11511	15130	5136	3906	1036
1098	Ba	Bacteria	2157	Archaea	Ba442	Methermicoccus shengliensis DSM 18856	1610	5757	11277	11477	8584	1373	3818	1565	2704	7205	14975	3672	7904	10150	12130	2513	4468	1466	8764	6848	30499	5586	11440	8995	9420	3377	7341	5742	10589	11249	1640	2693	6979	17683	1987	14452	5737	15056	13412	6372	8470	2021	8644
1099	Ba	Bacteria	2157	Archaea	Ba443	Natrarchaeobaculum aegyptiacum	3716	8968	49645	15024	42025	7055	25117	13551	21515	2150	2215	2928	20253	15754	80965	4763	3415	3339	23654	31744	69566	15482	44077	12108	19408	1781	20567	4835	40338	1224	1424	4714	4132	59750	1602	26464	6746	10690	18032	4194	30665	2221	17286
1100	Ba	Bacteria	2157	Archaea	Ba444	Natrarchaeobaculum sulfurireducens	3603	10430	44714	14712	39660	8483	21785	14764	17886	2307	1812	3319	20241	18631	72501	5542	2564	4808	21189	32797	63801	14693	41582	12171	16635	2618	18606	5605	38549	1572	2255	6274	6295	53720	2532	23194	8746	10109	17596	5818	28018	2894	15185
1101	Ba	Bacteria	2157	Archaea	Ba445	Natrarchaeobius chitinivorans	4301	8896	45080	14737	51983	8063	24626	18313	24888	3399	2896	4362	24761	24661	81700	6006	3434	5767	23497	41471	71759	15878	43778	19850	21743	2689	22362	7252	45595	3138	2400	7724	7391	60659	2439	26795	10084	11639	20681	7819	32857	2567	17184
1102	Ba	Bacteria	2157	Archaea	Ba446	Natrarchaeobius halalkaliphilus	3363	8338	32683	12768	40979	7280	19100	16578	17432	2703	2231	3893	20138	22912	60637	4863	2639	4346	18928	32635	56385	15293	31566	18301	14454	2626	17406	6271	37745	2472	1825	5857	6709	47854	2358	20538	8251	9751	16962	6114	25727	1978	13247
1103	Ba	Bacteria	2157	Archaea	Ba447	Natrialba aegyptia DSM 13077	4383	10742	51441	17261	53658	7055	31892	15982	22028	2535	1906	5780	26150	27658	78921	5020	4713	7620	25879	43091	66274	15763	51966	16088	19939	3421	22758	8813	46524	2431	2333	6842	8108	63714	3151	27291	8560	13604	21715	6670	35353	2609	18554
1104	Ba	Bacteria	2157	Archaea	Ba448	Natrialba asiatica DSM 12278	4143	9997	50390	16013	52876	6505	31003	15506	21441	2244	1875	5411	24987	26237	75957	4584	4477	7182	24385	41068	63433	15237	50863	15464	19503	2966	21488	8252	44793	2121	2189	6452	7702	61381	2979	25890	7811	12672	20779	6294	33660	2303	18067
1105	Ba	Bacteria	2157	Archaea	Ba449	Natrialba chahannaoensis JCM 10990	4017	12915	39956	23823	42514	9341	26539	14422	16745	2679	1837	5473	24437	26764	74031	5454	3711	6774	27136	37386	67979	19882	44073	14012	16406	3876	21312	11075	40097	2126	2118	6464	9117	55411	3709	25293	7497	13818	19998	6312	31232	3969	14407
1106	Ba	Bacteria	2157	Archaea	Ba450	Natrialba hulunbeirensis JCM 10989	3831	11008	41926	22094	44720	8227	28071	13987	16928	2216	1488	4496	23726	23934	76911	5189	3604	5571	27153	34997	69647	17874	46693	13292	16519	3070	21308	9573	40277	1634	1741	5548	7088	57558	3023	25809	6894	13224	19512	5391	31406	3088	14740
1107	Ba	Bacteria	2157	Archaea	Ba451	Natrialba magadii ATCC 43099	4121	12773	42691	24208	45427	8732	27949	14443	17337	2598	1673	5072	25276	25976	80838	5383	3832	6121	28058	39114	71979	19636	47377	14630	17290	3446	22481	10815	42243	2041	2039	6065	7875	59542	3122	27024	7719	13869	20813	6041	32901	3638	14998
1108	Ba	Bacteria	2157	Archaea	Ba452	Natrialba swarupiae	3955	8190	45008	13966	49663	8197	24085	16594	22377	2744	2242	3728	23286	22019	77802	5784	2846	5297	22080	34103	73380	15506	44221	16195	20001	2551	20551	6535	43522	2128	2371	7225	6447	59744	2484	24101	8530	10914	19372	6756	31040	2306	16774
1109	Ba	Bacteria	2157	Archaea	Ba453	Natrialba taiwanensis DSM 12281	4376	11681	50501	18748	51599	7565	31255	15999	21554	2642	1954	6305	26144	28903	77271	5224	4745	7899	26463	42613	65687	16280	50907	16034	20092	3813	22527	9602	46363	2399	2348	7119	8928	62821	3317	27086	8766	13903	21859	6926	34817	2932	18242
1110	Ba	Bacteria	2157	Archaea	Ba454	Natrinema altunense	3690	6317	47938	9392	50626	5567	25550	11829	24369	1618	1825	3217	20513	19177	71587	4705	3265	4750	19988	27115	62744	11719	44312	10391	21118	2573	18111	4753	39172	1601	1436	5985	4052	52117	1986	26910	6659	11522	17848	4014	29307	1556	17141
1111	Ba	Bacteria	2157	Archaea	Ba455	Natrinema ejinorense	4314	8244	53533	13680	55793	6915	28050	15705	27079	2001	2232	3946	24838	23212	80992	5746	3650	5637	24594	33529	74461	14128	50989	14038	25184	3210	21760	5743	47113	2001	1632	7090	5257	62961	2385	30954	8043	12992	21245	5273	34910	1912	21216
1112	Ba	Bacteria	2157	Archaea	Ba456	Natrinema gari JCM 14663	3985	7972	48501	11572	50871	6550	26395	13270	24740	1891	1861	3921	21493	21726	72617	5255	3534	5824	21473	28759	63949	12234	44698	11360	21845	3541	18791	5979	40646	1891	1802	6271	5541	54007	2541	27371	7486	12264	18669	4780	30050	2182	17517
1113	Ba	Bacteria	2157	Archaea	Ba457	Natrinema pallidum	3708	6592	47483	10091	49986	5656	25576	11841	23713	1466	1590	3351	20499	20755	70603	4869	3360	4983	20219	27142	62331	11774	44186	10703	20750	2954	17902	5290	39161	1603	1471	5641	4649	51991	2075	26458	6687	11537	17948	4123	28771	1504	16947
1114	Ba	Bacteria	2157	Archaea	Ba458	Natrinema pellirubrum DSM 15624	4212	8013	57002	11809	53367	7009	28837	13230	29148	1915	1861	3981	23817	21820	82351	5925	3723	5853	24040	31235	75550	12581	51960	11035	24080	3624	20265	5596	44901	1903	2012	6670	6133	57183	2934	33380	7856	14391	19984	5308	33208	2284	20110
1115	Ba	Bacteria	2157	Archaea	Ba459	Natrinema salaciae	4660	7545	58331	10936	68004	6152	32660	16299	31290	2300	2424	4038	27250	21727	94697	4969	5054	4423	26904	32282	83926	14566	57155	14728	26995	2522	23849	5889	49414	2071	1453	5583	4435	68208	2379	35508	7277	14572	22243	4679	38906	1804	21126
1116	Ba	Bacteria	2157	Archaea	Ba460	Natrinema versiforme JCM 10478	4156	7022	51856	10858	54431	4720	29453	13191	25221	1879	1661	4144	23727	21056	78376	5074	3942	6409	22760	30609	73049	11345	52749	11371	21809	2751	19796	5993	44226	1805	2088	5705	4911	58150	2608	29096	7523	13151	20035	4773	32090	1812	18602
1117	Ba	Bacteria	2157	Archaea	Ba461	Natronoarchaeum philippinense	3236	5957	47178	8809	41143	4520	26251	8494	17668	1411	1082	2455	18608	14906	67394	3070	3271	4849	19844	22055	57798	7638	47606	8032	14762	1964	16164	3476	33373	975	931	4987	3929	37985	2423	30439	4684	11835	15997	4243	25184	1473	15424
1118	Ba	Bacteria	2157	Archaea	Ba462	Natronobacterium gregoryi SP2	3627	10062	39776	16755	38268	8285	20993	14400	19516	2308	1951	2983	20448	16608	73621	5275	3008	5175	21349	34718	64237	14685	39380	12768	16308	2366	18421	5473	36049	1923	1548	6364	6028	50416	2937	25015	8500	11009	17035	5489	27870	2733	14569
1119	Ba	Bacteria	2157	Archaea	Ba463	Natronobacterium texcoconense	4001	8877	44891	15854	45373	7459	23488	15274	22259	2075	2032	2951	22953	17617	82670	5544	2839	3648	24529	38427	74464	15319	45672	14838	17645	2348	20355	5524	42594	2142	1552	5198	5332	57957	2699	30529	7815	11879	19521	4476	33547	2406	17240
1120	Ba	Bacteria	2157	Archaea	Ba464	Natronococcus amylolyticus DSM 10524	4335	7865	55461	10548	54537	6335	28730	15360	27035	2057	2450	2991	24474	19265	83244	5346	4282	3655	25220	25882	92864	12573	51997	14551	24198	2422	22114	5442	45703	1669	1398	4505	6340	62107	2713	35531	5866	14966	21125	5459	34135	2331	21696
1121	Ba	Bacteria	2157	Archaea	Ba465	Natronococcus jeotgali DSM 18795	4442	7137	56828	8550	58762	6017	31643	14014	29176	2141	2559	3698	24506	18619	80064	4554	4952	4854	23736	25186	88939	10550	52101	14233	26148	2456	21327	5514	43887	1894	1828	5274	6425	59719	2777	35830	6827	15293	20566	5604	33744	2253	22798
1122	Ba	Bacteria	2157	Archaea	Ba466	Natronococcus occultus SP4	4226	7435	55174	9990	55216	6880	28418	13098	29262	1984	2197	2658	23746	18573	83223	5644	3732	3538	24714	24476	90421	12005	48568	13745	25602	2351	21495	4437	45288	1577	1506	4609	6339	58331	2524	36145	6406	14363	20168	5642	32712	2166	22065
1123	Ba	Bacteria	2157	Archaea	Ba467	Natronolimnobius baerhuensis	3770	12659	39181	23840	37970	7642	26814	14713	13234	1967	1200	5838	21624	27684	69885	5476	3038	7369	23940	36429	64896	14632	46374	12190	14950	4169	19620	13254	36635	1878	2431	7169	8687	54389	2595	24129	9810	9530	19338	8292	27347	3365	14110
1124	Ba	Bacteria	2157	Archaea	Ba468	Natronolimnohabitans innermongolicus JCM 12255	4391	7174	58339	9986	59646	5832	33630	16969	22340	2051	1719	3317	24535	19817	92692	5286	4308	4719	25132	35403	80709	12301	58372	14549	18968	2022	22681	6191	46434	1529	1878	6016	5561	64500	2341	31907	7501	13239	21124	5598	34848	1793	19836
1125	Ba	Bacteria	2157	Archaea	Ba469	Natronomonas gomsonensis	3492	6448	51757	10252	37742	6130	23161	11806	19882	1523	1269	2683	21123	10781	70728	4784	2546	5561	17939	31703	57114	12291	46620	9746	16894	1847	17551	6198	31369	2779	1394	8928	4505	46806	2157	25630	6968	11589	17224	3048	31212	1651	16900
1126	Ba	Bacteria	2157	Archaea	Ba470	Natronomonas moolapensis 8.8.11	2847	5924	40113	6776	39034	4454	19292	7892	22066	2094	1817	2963	16291	13536	53954	3635	2833	4656	13762	20853	51942	8160	35088	8304	21236	1921	14252	3759	27513	2476	1420	6860	4707	39310	2016	17371	6051	9599	13485	4532	21857	1503	13227
1127	Ba	Bacteria	2157	Archaea	Ba471	Natronomonas pharaonis DSM 2160	2790	9978	39897	11508	31107	5730	17060	7149	19363	1616	1004	2277	15716	14413	56716	3763	2480	4434	16666	27268	44652	9981	36824	7652	13817	2890	13143	6483	24477	3110	688	4430	8630	34712	2639	20067	5347	10060	13973	5133	21299	1875	10153
1128	Ba	Bacteria	2157	Archaea	Ba472	Natronomonas salsuginis	2944	5905	34225	7206	41788	4639	18773	11267	18029	2294	1595	3218	17197	17125	50679	3147	3156	4658	14245	22135	49243	9623	34257	10196	18370	2129	14608	4339	32911	2419	1445	6297	4669	40716	2062	18194	5988	10511	14953	4295	23689	1582	11361
1129	Ba	Bacteria	2157	Archaea	Ba473	Natronorubrum aibiense	4136	11204	47835	17558	46444	8434	26796	17327	18975	2357	1409	5114	24362	24337	76972	6319	3209	7356	24862	37209	67948	15957	48660	13280	18583	3881	21436	8615	45188	1911	2588	7777	7830	59334	2886	27924	11136	11809	21295	7583	32174	3029	16585
1130	Ba	Bacteria	2157	Archaea	Ba474	Natronorubrum bangense	4157	14238	44971	22082	41977	10273	23769	17449	18367	2602	1525	4747	24469	28115	74260	6748	2787	6734	26582	38500	69849	17453	46484	13613	18891	4871	20484	9508	45673	1868	2307	7349	9320	57674	2702	27997	11567	11576	21563	8666	30257	3692	15475
1131	Ba	Bacteria	2157	Archaea	Ba475	Natronorubrum halalkaliphilum	4286	9429	51568	13366	53761	6807	27634	17935	23832	2434	1838	4593	25447	26722	82855	5681	3896	6260	25592	42028	73851	14816	51348	15820	20850	3209	22246	8231	46787	2028	2292	6752	6921	60687	2695	30450	8950	13178	21289	6556	34065	2300	18587
1132	Ba	Bacteria	2157	Archaea	Ba476	Natronorubrum sediminis	3551	9101	38874	15473	41689	6790	21521	18222	12506	2279	1349	4521	20445	20065	70994	5125	2740	7653	19348	38103	61220	15053	40326	14658	15476	2110	19940	8863	38257	1696	2651	8237	5372	56370	2355	17712	8213	10275	18914	5540	29243	2386	14747
1133	Ba	Bacteria	2157	Archaea	Ba477	Natronorubrum sulfidifaciens JCM 14089	3376	9497	39828	15120	36164	7764	20913	13748	15081	1777	1014	3068	19559	19576	63074	5302	2084	5285	20363	29016	57088	12776	40084	9555	15408	3308	17046	6657	37202	1209	1875	6140	6369	47901	1879	22872	9046	8978	17253	6263	25117	2280	13486
1134	Ba	Bacteria	2157	Archaea	Ba478	Natronorubrum texcoconense	4416	8184	53793	11760	59198	6337	29509	18755	23038	2195	1735	3790	26217	23256	89795	5344	4365	5319	26576	35995	83559	14664	56217	15299	21580	2329	23767	7100	49411	1929	2191	6320	5171	66588	2545	31735	8049	13774	22371	5532	36897	1818	19466
1135	Ba	Bacteria	2157	Archaea	Ba479	Natronorubrum thiooxidans	4051	11577	46073	18855	42616	9057	24392	16302	19040	2345	1549	5121	23809	25854	73229	6491	2829	6887	25032	36167	66850	15499	45987	12516	19153	4321	20129	8991	43782	1870	2395	7299	8391	56481	2777	27161	11246	11624	20497	7924	29753	3059	15730
1136	Ba	Bacteria	2157	Archaea	Ba480	Natronorubrum tibetense GA33	4600	10487	54028	15344	57996	7826	29246	19411	24243	2738	2010	5356	27557	28672	89567	6010	4507	6916	27825	40505	85232	17073	54157	16988	22915	3506	24327	9290	50749	2449	2641	7363	7226	67405	3388	32217	9983	14703	23478	6856	37752	2670	19701
1137	Ba	Bacteria	2157	Archaea	Ba481	Nitrosarchaeum koreense MY1	1876	7231	2185	17089	1064	1972	410	2212	178	10394	1103	18252	6345	21855	5356	3727	1212	12193	2926	25030	6407	9872	3310	15185	2029	6578	2000	25296	7355	12489	14827	6722	8794	1830	6659	1908	34588	6898	12137	17148	3738	5678	880
1138	Ba	Bacteria	2157	Archaea	Ba482	Nitrosopumilus adriaticus	2139	7451	2662	19369	915	2083	527	2249	211	11231	1635	20318	6734	25720	6225	4064	1552	13456	3442	28690	8628	10494	3717	16643	3076	7030	2522	29132	8264	10935	15092	8175	9433	2454	7935	2370	37628	8375	13743	18301	5533	6926	1483
1139	Ba	Bacteria	2157	Archaea	Ba483	Nitrosopumilus cobalaminigenes	1865	7288	2247	17598	586	1945	339	1906	115	10329	1071	17401	5526	23410	5072	4005	873	12494	2110	28130	5818	10092	2861	15382	2087	6164	2052	25764	6967	8299	14922	7347	7666	1928	6648	1309	34325	6065	12187	15535	4900	6628	960
1140	Ba	Bacteria	2157	Archaea	Ba484	Nitrosopumilus maritimus SCM1	1902	7166	2243	19942	661	2317	493	1937	130	10991	1069	16742	7591	23354	7127	3871	1038	13286	2740	28605	7789	10734	3339	16358	1712	6154	2685	25396	8030	8598	12666	8326	8772	2652	7541	1927	33200	8384	12892	16635	5271	7252	930
1141	Ba	Bacteria	2157	Archaea	Ba485	Nitrosopumilus oxyclinae	1852	7059	2195	18254	572	1991	333	2029	164	10005	1115	17838	5726	23734	5196	3824	1019	12487	2426	26836	6529	10296	2787	15405	2405	6116	1975	26108	6938	8831	15199	6811	7675	2022	6839	1415	33999	6271	11998	15736	4730	6541	867
1142	Ba	Bacteria	2157	Archaea	Ba486	Nitrosopumilus piranensis	2076	6826	2553	19598	840	2255	584	1979	192	11114	1557	17377	7161	23395	6611	3920	1390	13086	3167	26878	8537	10096	3713	16339	2555	6653	2539	26881	7542	10142	13268	8214	9158	2276	7720	2307	34346	9259	13223	18158	4834	6980	1285
1143	Ba	Bacteria	2157	Archaea	Ba487	Nitrosopumilus ureiphilus	2528	7954	3119	22496	1291	2524	624	2699	291	13215	2012	23255	8435	28546	7591	4850	1618	15743	4154	32839	9640	11591	4601	19687	3103	8155	2957	33018	9662	13596	16689	10155	11376	2935	8636	3148	42554	9990	16002	21774	6018	8121	1775
1144	Ba	Bacteria	2157	Archaea	Ba488	Nitrososphaera viennensis EN76	2898	6215	19268	21165	19939	1346	10810	1326	4146	5113	15197	5911	19913	8561	30532	812	5969	5110	17338	18997	25105	3807	31784	9445	8161	3278	9946	8015	18449	18756	1612	5456	16498	12359	3927	20224	14008	31737	20360	15536	11702	5123	5990
1145	Ba	Bacteria	2157	Archaea	Ba489	Palaeococcus ferrophilus DSM 13482	2313	6065	22078	7066	14558	1592	6990	747	2859	6431	22953	3267	17965	9742	21147	942	2677	1534	9708	13301	45963	7997	17696	13191	14386	1869	9299	7795	13266	22384	2562	3304	11529	35891	3648	13282	10096	31633	16266	7574	21186	3077	12302
1146	Ba	Bacteria	2157	Archaea	Ba490	Palaeococcus pacificus DY20341	1962	13712	8288	12262	5689	1218	2585	629	748	10969	10819	8017	11109	15268	10519	1528	1702	6347	4646	22196	27322	8744	9512	15451	6742	3359	5745	16668	8953	20362	11138	9598	12181	14043	6183	5309	21409	24371	13675	14717	10723	5551	4868
1147	Ba	Bacteria	2157	Archaea	Ba491	Picrophilus torridus DSM 9790	1572	2639	6563	14818	2478	1177	842	121	230	7690	10856	19642	11546	21806	5878	782	2185	1172	5750	12801	13945	8856	10986	8520	2401	5109	1906	10863	5087	36167	12034	2953	14575	2449	3667	4966	18295	14319	14370	15268	7528	4011	1254
1148	Ba	Bacteria	2157	Archaea	Ba492	Pyrobaculum aerophilum str. IM2	2518	10195	25201	9630	19039	2197	6020	1337	3879	12274	17576	6460	10449	9831	17951	2730	3143	6650	7068	12886	32300	3333	23869	8396	14557	2481	7378	14631	7322	18779	13423	11735	9621	13065	8510	12419	18647	18178	12336	12554	10941	6404	11553
1149	Ba	Bacteria	2157	Archaea	Ba493	Pyrobaculum arsenaticum DSM 13514	2392	9540	25649	8843	19085	1940	5941	1299	4512	9307	19219	3402	11087	7754	19453	1823	3724	4755	8499	9592	33039	4459	23216	6619	14279	1886	7780	8371	10481	15580	4918	10905	9729	15779	10210	13964	10693	22395	12412	8300	13514	5803	11425
1150	Ba	Bacteria	2157	Archaea	Ba494	Pyrobaculum calidifontis JCM 11548	2234	7675	29615	8469	20034	1675	6796	1082	4642	9112	18883	2838	10232	4496	21672	1888	3452	4327	8312	7788	35043	2577	24728	5582	15284	1480	8029	7543	7736	14242	4382	11787	8557	18411	8932	13102	8064	23111	11298	9335	12230	4388	13159
1151	Ba	Bacteria	2157	Archaea	Ba495	Pyrobaculum ferrireducens	2722	11652	31847	7065	24901	2486	7245	1120	6039	11817	25987	3946	12477	8593	23361	2388	4280	3990	11267	8435	41749	5447	27971	6284	18946	2250	9556	8817	11600	16612	4110	10614	9524	20097	11758	20853	9994	24410	14149	9526	15259	5874	14261
1152	Ba	Bacteria	2157	Archaea	Ba496	Pyrobaculum islandicum DSM 4184	2093	10652	16332	9578	12563	3349	3711	1227	2967	14784	11559	5137	8264	9627	14224	3030	1802	5611	5791	12543	25113	5210	18184	7056	9721	3374	4960	8938	7678	18785	9077	7666	10969	11722	10113	7320	15042	15611	10391	11332	7649	6173	7579
1153	Ba	Bacteria	2157	Archaea	Ba497	Pyrobaculum neutrophilum V24Sta	1988	6889	26908	4102	20165	1388	5042	648	4544	7922	21631	1128	10010	4848	18359	1437	3216	2294	8770	4485	32605	2454	21728	4150	14918	1211	7145	2754	10300	12260	1822	6667	6780	18257	7833	15619	5801	18467	9944	4788	12410	3570	11736
1154	Ba	Bacteria	2157	Archaea	Ba498	Pyrococcus abyssi GE5	1894	10950	10431	9104	5608	592	636	508	357	9233	19916	7101	11021	14994	10047	1342	1659	3971	5077	19446	28680	8359	5899	16340	8717	3121	5037	11618	8372	26217	9123	7892	11687	11306	10080	5823	13416	29071	12871	8910	14697	5004	5329
1155	Ba	Bacteria	2157	Archaea	Ba499	Pyrococcus furiosus DSM 3638	2022	12136	7840	14100	3371	694	644	757	458	16058	12000	10163	9612	15793	9115	2122	1295	5510	4517	27816	23100	7089	4406	21278	8066	4027	4592	18651	7748	23190	11176	7897	13842	9656	10168	4691	21783	24402	12718	14685	10358	6058	5244
1156	Ba	Bacteria	2157	Archaea	Ba500	Pyrococcus horikoshii OT3	1843	11357	8671	9916	3903	563	454	531	374	11194	16594	9579	8682	17394	6434	1516	1376	4259	4589	23050	23768	8256	3630	17534	8581	4150	3638	13394	8442	24725	11316	6173	13312	8940	9774	4590	17255	25670	12311	11982	11073	5791	4976
1157	Ba	Bacteria	2157	Archaea	Ba501	Pyrococcus kukulkanii	2145	10968	10856	12195	5916	747	783	778	800	11005	20590	8254	10882	16020	10799	1695	1890	4214	6651	21389	30373	8790	7327	16952	9792	3678	5571	14063	10039	25243	9509	7487	15038	13373	9257	7383	15878	29924	14213	11797	14906	5938	6472
1158	Ba	Bacteria	2157	Archaea	Ba502	Pyrococcus yayanosii CH1	1850	7354	17442	6589	7588	1134	3212	962	1989	7227	19580	4101	10975	9238	14165	1110	2148	2201	6556	13232	32609	7420	13082	10554	8577	2487	5950	8006	10615	19700	2781	3942	11882	21811	4784	9453	8443	26045	12366	6564	15554	3922	8097
1159	Ba	Bacteria	2157	Archaea	Ba503	Pyrodictium delaneyi	2044	16161	16108	14680	10671	7265	9604	2396	7706	6923	11285	4373	8599	9312	15771	2224	2860	3255	8953	11005	32638	9832	19483	6515	7968	4015	6190	4639	6763	23408	3365	3420	8640	19769	19059	10676	5810	18908	12566	3837	11084	5941	8555
1160	Ba	Bacteria	2157	Archaea	Ba504	Pyrodictium occultum	1671	8268	24171	5390	14661	2210	9827	635	7252	2999	20701	1487	7008	4572	14656	513	3537	531	8080	2354	34341	3151	22498	2944	12894	2016	6340	1815	5133	15726	570	1147	4408	23179	6575	19246	1532	15135	10111	1240	9996	2961	12416
1161	Ba	Bacteria	2157	Archaea	Ba505	Pyrolobus fumarii 1A	1942	13967	12008	10703	14134	6680	8571	1979	2914	7365	15849	2933	8394	9772	13302	2395	3152	2819	6312	6854	35052	11263	16615	4482	7429	3337	6685	4916	9042	17340	2723	6012	9176	16838	14270	10924	4927	19024	11382	3503	10419	5005	6563
1162	Ba	Bacteria	2157	Archaea	Ba506	Saccharolobus solfataricus	2828	16795	5513	14761	5496	1398	465	1113	494	19564	13185	24656	12380	25921	9351	3320	1637	12031	4185	29526	22269	16320	5201	19834	7549	6290	3444	25237	8511	37827	31217	11588	11535	5363	14668	4277	30377	28018	16410	19628	13316	9212	4055
1163	Ba	Bacteria	2157	Archaea	Ba507	Salinadaptatus halalkaliphilus	4334	10839	54054	16505	49965	8765	27577	18088	21506	2394	1895	5049	23992	29961	80107	6413	3293	7749	26168	38604	73031	17115	51962	13118	20272	3495	22282	8242	47981	2304	2650	9074	7570	61147	3253	29191	9709	11999	21409	8398	31950	2615	19087
1164	Ba	Bacteria	2157	Archaea	Ba508	Salinigranum halophilum	4079	6919	54368	11118	60339	8460	31866	12170	26009	2853	2334	2120	24346	7299	89447	4988	3788	3785	25636	25249	68427	15142	48768	11168	27248	1888	22491	4368	34951	1711	1276	4875	3638	72025	1471	26165	5578	15399	19792	2431	38336	2140	21904
1165	Ba	Bacteria	2157	Archaea	Ba509	Salinigranum rubrum	4897	8215	57916	11418	69996	9428	36557	15582	32541	4604	4968	2825	28545	9818	97135	5677	5517	4764	27509	31667	76371	15867	56572	15345	31435	2379	25468	5069	40228	2521	1533	5532	4889	78762	2034	30005	6378	17678	22964	3449	42799	3176	25200
1166	Ba	Bacteria	2157	Archaea	Ba510	Salinigranum salinum	4398	6136	58274	10494	67296	8468	32744	11506	33693	2900	2944	1956	25392	11247	96838	4592	4481	2538	26568	23819	76091	15705	53964	13036	31554	1745	24847	2576	41968	1396	824	3821	2961	73984	1491	32950	5141	15433	20990	2359	41478	2059	23451
1167	Ba	Bacteria	2157	Archaea	Ba511	Salinirussus salinus	3419	4769	57242	7436	44468	3328	26388	3527	31849	1355	2161	1717	18070	5366	72005	3487	3291	1963	21690	15072	71940	7749	48633	7166	29812	1018	18068	1568	26278	1349	634	2729	3126	44019	1085	37970	3992	11537	16680	3155	28125	1401	21181
1168	Ba	Bacteria	2157	Archaea	Ba512	Staphylothermus hellenicus DSM 12710	1628	11878	2786	10617	2241	2518	824	1220	726	13919	6815	12295	6807	16993	4761	1884	1191	5127	2931	19145	12304	9260	4944	12197	3904	5817	2371	15662	6582	24430	14534	5418	8338	4374	11483	3454	21456	13292	10230	8443	7669	6427	3220
1169	Ba	Bacteria	2157	Archaea	Ba513	Staphylothermus marinus F1	1627	11838	2251	10579	2075	2603	736	1290	561	14398	5381	12829	6567	16894	4483	1967	975	5392	2613	20025	11390	9591	4074	12594	3239	5814	2216	16545	6207	25022	15859	5579	8191	4205	11278	2616	21954	12558	10252	8828	7577	6564	2876
1170	Ba	Bacteria	2157	Archaea	Ba514	Stygiolobus azoricus	2105	14497	4470	11037	3941	969	337	672	350	13276	9845	13754	12144	16140	11411	2496	1190	8423	4521	23567	18040	13817	4025	15029	6315	4227	3542	16444	7850	28151	21759	7762	10199	5619	10364	4481	24444	20992	12999	13868	11427	9758	3877
1171	Ba	Bacteria	2157	Archaea	Ba515	Sulfodiicoccus acidiphilus	2244	10987	16114	7996	10345	1417	1174	1726	1609	10632	24232	4709	14441	9448	18798	2038	1922	5145	9032	14559	29964	10181	8397	17857	13277	2341	6608	6084	8911	16251	7381	11515	8784	17841	10949	11862	8509	24390	14634	4923	20009	8066	8184
1172	Ba	Bacteria	2157	Archaea	Ba516	Sulfolobus acidocaldarius	2282	13882	4832	13602	3227	938	293	795	266	16613	10619	19190	11798	20160	10961	2708	1131	8275	6397	23113	20541	15503	4520	17315	5780	5417	2841	18896	7140	32311	23151	8893	10777	5011	12297	5766	25768	22253	13989	16797	10792	10167	3714
1173	Ba	Bacteria	2157	Archaea	Ba517	Sulfolobus islandicus M.16.4	2761	16962	5196	15383	5029	1250	377	1002	285	19426	11564	26349	12211	27058	8706	3306	1456	12163	4070	30379	21453	16697	5179	20486	6714	6706	3229	26335	7838	39309	32663	11200	11556	4059	14523	3700	31805	26040	16776	20357	12520	9562	3883
1174	Ba	Bacteria	2157	Archaea	Ba518	Sulfuracidifex tepidarius	2563	14656	6559	11352	6221	1462	724	784	441	12773	16352	10341	18352	14281	19137	2636	2079	7201	7766	21709	25106	11869	6089	19706	11044	4548	5030	11645	10807	29348	13027	10808	11771	11577	10058	9790	18766	28854	18953	9738	21702	11326	5444
1175	Ba	Bacteria	2157	Archaea	Ba519	Sulfurisphaera ohwakuensis	2946	20193	4115	16821	3005	1221	392	724	232	21102	9696	27511	10608	29203	7262	3854	1474	12985	4057	37463	18255	19010	4355	21442	5993	7559	2637	31738	7081	39843	38639	8352	14855	4273	13048	2845	41082	22464	16753	25028	10964	11310	3315
1176	Ba	Bacteria	2157	Archaea	Ba520	Sulfurisphaera tokodaii str. 7	2902	19317	3891	15892	2942	1096	353	729	283	20364	9191	26441	10417	28155	7308	3685	1427	12077	4036	36438	17906	18126	4149	20290	5727	7304	2565	30415	6842	38055	36677	7724	14026	4082	12511	2907	39801	21594	16041	23671	10195	10805	3073
1177	Ba	Bacteria	2157	Archaea	Ba521	Thermocladium modestius	1934	6902	18318	8511	14606	997	3183	1521	3117	4769	20717	9624	10405	16196	11308	689	3066	5243	6036	6660	27103	4520	17947	10340	13077	3255	4945	6946	7056	25238	6172	14789	5587	9098	6413	14557	4966	20886	17179	3634	15294	3084	10096
1178	Ba	Bacteria	2157	Archaea	Ba522	Thermococcus barophilus MP	2208	13750	7467	17212	4603	1225	1529	957	952	15623	11491	10853	11178	17791	10569	1968	1771	5067	7330	28137	26143	9476	7757	18263	8183	5226	4910	22288	11542	19957	10644	10144	17598	12077	4531	9798	26816	25560	14612	17112	11875	5431	4705
1179	Ba	Bacteria	2157	Archaea	Ba523	Thermococcus barossii	2018	5098	20823	6721	11943	1381	6191	700	3015	6108	19828	2623	15616	7886	19735	860	2344	1115	8998	12634	38299	7243	17124	12010	10318	1816	7984	6525	13541	20695	1603	2611	9952	27661	2478	17076	7923	27434	14462	6506	19168	2598	9319
1180	Ba	Bacteria	2157	Archaea	Ba524	Thermococcus celericrescens	2537	6237	23335	7556	14989	1894	7541	1270	4532	7791	22513	4098	18167	9886	22632	1184	3090	2164	10859	15231	43699	8357	20086	14045	12708	2295	9476	8309	16957	21240	2520	3747	11224	32133	3134	19451	11566	31806	16916	8009	21996	3345	10830
1181	Ba	Bacteria	2157	Archaea	Ba525	Thermococcus chitonophagus	2121	11350	10779	12611	5906	633	666	720	636	11455	20295	8074	11068	16007	11074	1624	1839	3862	6964	21165	31023	8684	7887	16873	9597	3421	5731	13805	9749	25802	8308	7035	14368	13726	9443	8404	15267	30823	14157	11233	14832	5917	6648
1182	Ba	Bacteria	2157	Archaea	Ba526	Thermococcus cleftensis	2041	5190	21596	5574	12809	1164	6689	686	3019	5474	21464	2214	15639	7003	20591	737	2427	995	8973	10925	39983	6579	18058	11256	10690	1125	8533	6012	13364	19424	1551	2798	8844	29130	2577	17078	6816	28019	13741	5212	19840	2568	9607
1183	Ba	Bacteria	2157	Archaea	Ba527	Thermococcus eurythermalis	2251	6312	20631	8172	12591	1519	6693	754	2836	6705	20190	3271	16775	7141	22415	1220	2392	1637	9819	15815	40047	7703	18031	12165	10834	1545	8905	10164	14015	18522	2714	3561	12466	30980	3336	15062	11183	32044	14590	8401	19510	3482	9481
1184	Ba	Bacteria	2157	Archaea	Ba528	Thermococcus gammatolerans EJ3	2159	6638	19328	7370	12524	1382	5919	996	3035	7148	20498	2908	16855	9283	19577	1069	2392	1502	8849	14529	39148	8328	16446	13083	10733	1839	8205	8283	15739	18781	2542	3942	11008	30944	3374	14459	10599	29747	14109	7315	19521	3160	9775
1185	Ba	Bacteria	2157	Archaea	Ba529	Thermococcus gorgonarius	1822	6517	15926	6903	7853	1147	4119	653	1754	6969	15603	2688	13073	8138	15421	852	1801	1367	7653	14655	29757	6822	13054	10864	7813	1696	6679	6736	11520	17745	2384	3467	10436	21263	3283	12258	10863	24766	12016	7265	14950	2958	7265
1186	Ba	Bacteria	2157	Archaea	Ba530	Thermococcus guaymasensis DSM 11113	2073	6545	17512	7978	10783	1437	5571	779	2701	6503	18021	3021	14904	7925	18876	1053	2268	1479	8594	14827	35801	7490	15833	11672	9620	1649	7876	8419	14381	17500	2351	3579	11826	27157	3289	12964	10781	28694	13425	7724	17450	3330	8467
1187	Ba	Bacteria	2157	Archaea	Ba531	Thermococcus indicus	2363	5586	23464	6957	14469	1658	7352	1001	4101	6934	22519	3181	17523	9100	22285	1017	2937	1461	10003	14302	43045	7909	19698	13361	12436	1888	9192	7320	16244	21063	2143	3358	10540	32094	2642	19199	10009	30509	16034	7216	21818	2857	10506
1188	Ba	Bacteria	2157	Archaea	Ba532	Thermococcus kodakarensis KOD1	2275	8206	18925	8780	10704	1313	5037	703	2078	7970	19692	3529	16637	9712	19957	1053	2283	1678	9803	17181	38201	8061	15939	13638	10036	1937	8087	8481	15077	20090	2651	3556	13251	27888	4017	14384	11630	31466	14598	8354	18867	3896	8177
1189	Ba	Bacteria	2157	Archaea	Ba533	Thermococcus litoralis DSM 5473	2403	12571	10596	16092	6184	1231	1724	1181	1161	15435	13472	9243	13849	16840	12124	2201	2192	6277	6635	30134	29228	8889	9073	19454	9983	4656	5952	17123	11359	24637	9672	9694	18442	15685	7436	7983	26833	26536	15272	17457	12707	5941	6654
1190	Ba	Bacteria	2157	Archaea	Ba534	Thermococcus nautili	2157	5420	19897	5876	13758	1252	7127	830	2904	5736	19656	2106	16579	6013	21318	920	2308	1091	8881	12695	39588	7148	17466	12228	8563	1201	8207	9347	13462	16392	2227	3479	10651	32321	2708	13395	8073	30919	13411	5915	19846	2477	9272
1191	Ba	Bacteria	2157	Archaea	Ba535	Thermococcus onnurineus NA1	1968	8310	16923	8209	8206	1563	4890	748	1810	7303	15145	3887	13575	9553	16583	1193	2036	1598	8621	14038	33325	8386	14860	11876	6768	2236	6866	8876	13908	19342	2493	3597	11388	24026	3620	12452	10036	27413	13783	7384	16703	3549	6563
1192	Ba	Bacteria	2157	Archaea	Ba536	Thermococcus pacificus	1923	5787	18039	6398	10835	1104	5924	544	2078	5204	17432	2184	14009	6940	18361	799	2155	1121	8283	11784	34961	6375	16108	10166	9264	1349	7556	5789	12946	18275	2013	2920	9072	26459	2592	13111	8078	26918	13273	5706	17531	2753	7800
1193	Ba	Bacteria	2157	Archaea	Ba537	Thermococcus paralvinellae	2094	14931	6069	16551	3615	1195	1366	868	555	15801	8876	10703	9702	16772	9706	2211	1410	5882	5885	27394	23589	9890	6652	18348	6102	4950	4601	22950	9847	18569	11597	9912	15866	11061	6168	6624	25800	23840	13917	16012	11248	5594	3428
1194	Ba	Bacteria	2157	Archaea	Ba538	Thermococcus peptonophilus	2017	7844	16834	8385	9253	1254	4459	750	1991	7315	17584	3216	14664	8693	17795	1032	2146	1411	8894	15595	34283	7667	14294	12261	9009	1837	7481	7944	13378	18933	2333	3058	12738	24688	3625	12792	10197	29286	13653	7656	16555	3686	7022
1195	Ba	Bacteria	2157	Archaea	Ba539	Thermococcus piezophilus	2106	8117	16679	7891	8624	1771	5141	1420	2249	7565	16599	4248	13686	9522	16064	1392	2461	2179	8611	14235	32756	7838	14644	11992	7797	2616	7070	8793	13753	18705	3023	4435	10706	23509	3713	12194	10741	27110	13887	7585	16275	3857	7124
1196	Ba	Bacteria	2157	Archaea	Ba540	Thermococcus profundus	2112	7287	19646	7505	11084	1240	5049	701	2630	6859	20095	3228	16761	10584	18997	909	2416	1547	9342	14603	38299	7461	15654	14078	11988	1959	8126	6696	15586	20152	2451	3438	11433	28581	3825	14608	10481	30221	14734	7253	19060	3532	9120
1197	Ba	Bacteria	2157	Archaea	Ba541	Thermococcus radiotolerans	1999	4447	21457	5504	12847	1175	6414	620	2795	5421	18724	1998	15309	6929	19997	747	2523	903	8751	10737	38691	6632	17570	11769	9349	1568	8038	5513	14315	20042	1231	2392	7957	29097	2307	16753	6575	28282	14322	5187	19832	2202	9050
1198	Ba	Bacteria	2157	Archaea	Ba542	Thermococcus sibiricus MM 739	1965	11289	8219	13883	3504	1262	1026	1297	988	13918	8557	11105	9079	16943	8063	2112	1264	6521	4547	28790	20116	9159	6180	16519	7686	5067	4162	17148	8617	21115	10681	8224	16633	9679	6505	4792	27297	18116	13096	15679	9262	5840	4611
1199	Ba	Bacteria	2157	Archaea	Ba543	Thermococcus siculi	2110	4989	21763	6269	12887	1220	6235	629	2537	5952	21445	2570	16700	8500	21145	738	2555	1081	9461	12458	40383	7138	17551	12453	11299	1562	8716	5823	15294	20753	1700	2596	9154	30242	2796	16976	8069	29750	14966	5896	20686	2580	9764
1200	Ba	Bacteria	2157	Archaea	Ba544	Thermococcus stetteri	2226	7573	18956	8120	10162	1265	4648	1002	2162	7242	20355	3047	15814	8864	18993	1056	2426	1766	9311	15543	37276	7649	15634	13143	10629	1901	8348	7341	14363	20042	2629	3779	12058	27637	3852	13307	10156	30993	14344	7627	18499	3889	7624
1201	Ba	Bacteria	2157	Archaea	Ba545	Thermococcus thioreducens	2283	6311	20536	8256	11675	1651	5988	820	3183	6980	20535	3180	16174	8815	20218	999	2416	1460	9553	14855	38608	7583	17442	12774	11643	1951	8231	7651	14539	21725	2373	3331	11745	27745	2811	17180	10671	29059	15334	8328	18994	3256	9370
1202	Ba	Bacteria	2157	Archaea	Ba546	Thermococcus zilligii AN1	1832	5547	18805	6201	9801	953	4596	432	2204	5448	19670	2157	13755	7332	16610	672	2204	1054	8185	13891	32583	5971	15401	9229	12802	1405	7143	5323	12160	17304	2460	2804	9074	25128	2050	13803	9676	23522	12199	6436	15530	2441	8759
1203	Ba	Bacteria	2157	Archaea	Ba547	Thermofilum adornatus 1505	1892	9447	10197	12678	5621	2288	2159	1367	1619	9176	12710	5744	10875	6942	15465	1763	1984	5194	7814	17884	20562	6199	12298	10825	6888	2984	4834	10100	9239	18594	4723	6712	12024	13489	13292	8164	15583	18182	10725	9522	11277	4832	6249
1204	Ba	Bacteria	2157	Archaea	Ba548	Thermofilum pendens Hrk 5	1910	9686	16094	6204	18718	1405	5504	1140	3085	6112	22404	1434	10823	4389	18034	741	3429	2242	7696	9012	33857	5640	15938	7108	14780	1065	6673	2978	8152	13502	2642	5103	7242	23390	9328	15594	6194	21210	9768	3207	17055	3810	9760
1205	Ba	Bacteria	2157	Archaea	Ba549	Thermofilum uzonense	1693	11169	9867	8789	6650	3054	2900	2225	2056	8280	11348	5175	9079	9227	11331	1495	1891	4305	6623	12599	22570	7750	9538	9524	7708	3280	4337	8481	9160	15916	6705	5442	12150	13263	10037	7994	11555	16551	9738	7769	11245	6452	6794
1206	Ba	Bacteria	2157	Archaea	Ba550	Thermogladius calderae 1633	1414	6500	11573	3864	9392	859	1391	488	1493	6298	16772	1198	10028	2190	16445	865	1998	1487	5769	4273	24533	6600	11686	3274	9958	550	5629	2769	8616	11067	2800	5578	3327	14348	8295	11456	4722	17409	8082	2229	12286	3223	7017
1207	Ba	Bacteria	2157	Archaea	Ba551	Thermogymnomonas acidicola	1672	4834	15765	10461	8602	927	2308	223	1381	2081	30217	2101	13986	7093	18169	626	3260	545	11767	7038	27368	6817	20176	5287	10219	1680	6998	3101	10499	20004	674	1158	6025	17518	2102	19736	2330	17706	15125	2916	19356	3839	6557
1208	Ba	Bacteria	2157	Archaea	Ba552	Thermoplasma acidophilum DSM 1728	1539	5811	9518	10267	6240	1447	2370	914	1214	7215	12106	8645	10713	17175	9163	574	2065	1313	8548	13032	14622	6861	11442	10267	4583	3942	3508	5670	10141	25504	1810	2865	9249	8626	2859	12885	8021	18043	14486	6875	14500	3717	2904
1209	Ba	Bacteria	2157	Archaea	Ba553	Thermoplasma volcanium GSS1	1596	8693	5935	10810	3612	1456	1125	1050	865	7768	9346	11877	9808	16864	8160	1028	1879	3836	5801	18531	10630	7721	8738	10311	5056	3915	3103	9894	6634	25398	6257	5196	11424	5704	5936	5358	15577	16021	12699	11574	10036	5401	1858
1210	Ba	Bacteria	2157	Archaea	Ba554	Thermoproteus tenax Kra 1	2029	8002	24356	6851	16046	1586	4874	1142	2646	12218	16697	4067	10031	9083	15751	1894	2601	4308	7304	5420	31289	2924	22549	7836	10025	2257	5575	4591	9979	19491	4376	12868	6046	16290	6657	13379	7798	17993	11511	5079	13574	5099	10717
1211	Ba	Bacteria	2157	Archaea	Ba555	Thermoproteus uzoniensis 768-20	2167	5644	32995	3564	22124	1387	5996	678	4150	7844	21726	2695	11350	6601	20883	1169	3351	2976	8618	3980	34511	1752	28813	4808	12257	1632	6326	2781	8530	20696	2315	11799	4575	21041	6397	17317	4636	21830	11918	3022	17042	4333	12692
1212	Ba	Bacteria	2157	Archaea	Ba556	Thermosphaera aggregans DSM 11486	1399	8354	6542	6461	5687	1019	1060	774	1130	7776	10915	4663	8715	8883	8239	1123	1899	3071	4468	11302	18049	6068	7103	7485	8252	2606	3900	9254	7782	12765	7480	7255	7482	8544	6372	6700	11269	13762	8619	4938	10580	4990	4823
1213	Ba	Bacteria	2157	Archaea	Ba557	Vulcanisaeta distributa DSM 14429	2497	11162	16689	12395	9996	2688	1156	741	742	6372	33554	19539	11409	21437	13009	1975	3242	4881	8543	9818	32791	23287	16321	5814	7755	5395	4908	23202	9079	27672	16975	10291	14642	10230	12938	9291	6496	26298	19084	9976	14448	6133	6599
1214	Ba	Bacteria	2157	Archaea	Ba558	Vulcanisaeta moutnovskia 768-28	2442	12521	13181	13833	7113	2532	858	830	563	9415	27244	21458	9945	23159	9996	2185	2800	5905	7173	12408	28161	24246	12327	7521	5680	6305	3843	25612	7838	29136	19040	9638	15285	8129	13077	6949	8443	25275	18589	11276	13024	7067	5047
1215	Ba	Bacteria	2157	Archaea	Ba559	Vulcanisaeta souniana JCM 11219	2549	10737	17082	13744	8680	2550	1267	807	880	7944	31917	18964	12344	21234	13232	1975	3399	5980	7913	12658	29768	22799	16277	7361	7653	5849	5072	22527	9826	27439	14804	10746	14498	10062	14347	9997	7997	25076	19580	9919	14529	6029	6713
1216	Ba	Bacteria	2157	Archaea	Ba560	Vulcanisaeta thermophila	2110	7424	17904	9626	8009	1923	1070	440	613	3693	33529	11982	12258	16055	12298	1274	3070	3725	7486	7116	30631	18877	13335	4694	10797	3499	5941	14945	7197	23899	9927	8731	9165	10887	12861	12991	5764	20474	16541	6507	14236	3564	11980
1217	Ba	Bacteria	2157	Archaea	Ba561	Galdieria sulphuraria	6622	59250	23579	57890	15510	35098	11091	31511	7013	58270	18704	76368	43646	89042	45356	42598	12891	84595	35315	143994	57406	54647	19787	61941	11560	45509	18283	80001	28562	51275	63688	97695	58858	19519	26509	24372	90838	74594	58427	100461	34491	49197	15422
1218	Ba	Bacteria	2157	Archaea	Ba562	Salpingoeca rosetta	11618	119004	247501	206264	227308	65358	231810	50437	87865	22421	42768	37559	206440	168292	335239	31481	101972	123748	296792	105702	327734	108783	275035	55523	86061	51161	194828	88566	156232	8722	4989	73719	86778	201513	12151	264849	49437	250183	161749	104657	133628	51925	106489
1219	Ba	Bacteria	33208	Thermophilic	Ba563	Thermococcus barophilus	2208	13750	7467	17212	4603	1225	1529	957	952	15623	11491	10853	11178	17791	10569	1968	1771	5067	7330	28137	26143	9476	7757	18263	8183	5226	4910	22288	11542	19957	10644	10144	17598	12077	4531	9798	26816	25560	14612	17112	11875	5431	4705
1220	Ba	Bacteria	33208	Archaea	Ba564	Haladaptatus cibarius	4004	8137	31502	19919	41926	7307	22246	18020	13851	3499	1938	7634	26214	18595	64013	4609	3908	11191	20300	52660	40412	16482	37750	20590	15046	4830	17792	13938	33632	3906	2524	9887	10341	46345	3521	23683	16460	12043	21519	8070	32197	2710	12336
1221	Fu	Fungi	5204	Basidiomycota	Fu1	Acaromyces ingoldii	8026	76481	168092	90431	102072	29138	82596	44874	48310	31492	49305	40310	83200	74688	168610	9338	34832	50474	131802	77596	184282	56932	169351	55960	39799	30435	69812	44993	106087	7975	4697	39127	48619	158887	14505	106104	35247	154895	83938	59013	77946	49137	80174
1222	Fu	Fungi	5204	Basidiomycota	Fu2	Anthracocystis flocculosa PF-1	6877	45700	252252	61141	137137	19357	144081	27394	55437	9777	40697	12411	99632	45613	216619	3086	37306	22905	152789	42303	191995	34950	229197	37341	35585	15850	85593	17185	128073	3923	768	14423	18134	190056	8299	128566	14281	154903	76244	43857	83223	29558	106001
[truncated: 212 more rows]
[truncated: 22 more columns]
